# Supplementary material for: cis-Dichlorido[4,4,5,5-tetra­methyl-2-(2-pyrid­yl)-2-imidazoline-1-ox­yl]­palladium(II) tetra­hydro­furan hemi­solvate
Source: Acta Crystallogr Sect E Struct Rep Online. 2008 Feb 20;64(Pt 3):m487–8. doi: 10.1107/S1600536808004406 (PMC2960750; doi:10.1107/S1600536808004406)
Supplement: Supplementary file 1 [file e-64-0m487-sup1.cif]

##############################################################################
###                                                                        ###
###        Electronic paper (Acta Crystallographica Section E)             ###
###                                                                        ###
##############################################################################
#                                                                            #
# This CIF contains the data in a paper accepted for publication in Acta     #
# Crystallographica Section E. It conforms to the requirements of Notes      #
# for Authors for Section E, and has been peer reviewed under the auspices   #
# of the IUCr Commission on Journals.                                        #
#                                                                            #
# Full details of the Crystallographic Information File format               #
# are given in the paper "The Crystallographic Information File (CIF):       #
# a New Standard Archive File for Crystallography" by S. R. Hall, F. H.      #
# Allen and I. D. Brown [Acta Cryst. (1991), A47, 655-685].                  #
#                                                                            #
# The current version of the core CIF dictionary is obtainable from          #
# ftp://ftp.iucr.org/pub/cif_core.dic. The current version number is 2.1.    #
#                                                                            #
# Software is freely available for graphical display of the structure(s) in  #
# this CIF.  For information consult the CIF home page http://www.iucr.org/  #
# cif/home.html                                                              #
#                                                                            #
##############################################################################
                                             
data_global
_audit_creation_method     'from SHELXL97 CIF and IUCr SHELXL97-template'
_journal_date_recd_electronic     2008-02-08
_journal_date_accepted     2008-02-13
_journal_name_full     'Acta Crystallographica, Section E'
_journal_year     2008
_journal_volume     64
_journal_issue      3
_journal_page_first     m487
_journal_page_last     m488
_journal_paper_category     QM
_journal_coeditor_code     DN2318
_publ_contact_author_name     'Dr. Badeche Sihem'
_publ_contact_author_address
;Laboratoire de Chimie Mol\'eculaire, du Contr\^ole de l'Environnement
et de Mesures Physico-Chimiques, D\'epartement de Chimie,
Universit\'e Fr\`eres Mentouri, Constantine,
ALGERIA
;
_publ_contact_author_email     s_badeche@yahoo.fr
_publ_contact_author_fax     '00 213 38 87 65 67'
_publ_contact_author_phone     '00 213 54 56 73 66'
_publ_section_title
;\
<i>cis</i>-Dichlorido[4,4,5,5-tetramethyl-2-(2-pyridyl)-2-imidazoline-1-oxyl]\
palladium(II) tetrahydrofuran hemisolvate
;
loop_
    _publ_author_name
    _publ_author_footnote
    _publ_author_address
    'Badeche, Sihem'
; ?
;
;
Laboratoire de Chimie Mol\'eculaire,
du Contr\^ole de l'Environnement et de Mesures Physico-Chimiques
D\'epartement de Chimie
Universit\'e Fr\`eres Mentouri
Constantine
Algeria
;
    'Rouag, Djamil Azzedine'
; ?
;
;
Laboratoire de Chimie Mol\'eculaire,
du Contr\^ole de l'Environnement et de Mesures Physico-Chimiques
D\'epartement de Chimie
Universit\'e Fr\`eres Mentouri
Constantine
Algeria
;
    'Benmebarek, Sabrina'
; ?
;
;
Laboratoire de Chimie Mol\'eculaire,
du Contr\^ole de l'Environnement et de Mesures Physico-Chimiques
D\'epartement de Chimie
Universit\'e Fr\`eres Mentouri
Constantine
Algeria
;
    'Bouaoud, Salah-Eddine'
; ?
;
;
Laboratoire de Chimie Mol\'eculaire,
du Contr\^ole de l'Environnement et de Mesures Physico-Chimiques
D\'epartement de Chimie
Universit\'e Fr\`eres Mentouri
Constantine
Algeria
;
    'Golhen, St\'ephane'
; ?
;
;
Sciences Chimiques de Rennes
UMR 6226
CNRS--Universit\'e de Rennes 1
263 Avenue du G\'en\'eral Leclerc
CS 74205
35042 Rennes Cedex
France
;
data_I
_chemical_name_systematic
;
cis-Dichlorido[4,4,5,5-tetramethyl-2-(2-pyridyl)-2-imidazoline-1-
oxyl]palladium(II) tetrahydrofuran hemisolvate
;
_chemical_name_common     ?
_chemical_formula_moiety     'C12 H16 Cl2 N3 O Pd, 0.5(C4 H8 O)'
_chemical_formula_sum     'C14 H20 Cl2 N3 O1.5 Pd1'
_chemical_formula_iupac     '[Pd Cl2 (C12 H16 N3 O)], 0.5C4 H8 O'
_chemical_formula_weight     431.65
_chemical_melting_point     ?
_symmetry_cell_setting     monoclinic
_symmetry_space_group_name_H-M     'C 2/c'
_symmetry_space_group_name_Hall     '-C 2yc'
loop_
    _symmetry_equiv_pos_as_xyz
    'x, y, z'
    '-x, y, -z+1/2'
    'x+1/2, y+1/2, z'
    '-x+1/2, y+1/2, -z+1/2'
    '-x, -y, -z'
    'x, -y, z-1/2'
    '-x+1/2, -y+1/2, -z'
    'x+1/2, -y+1/2, z-1/2'
_cell_length_a     19.1398(10)
_cell_length_b     15.2061(12)
_cell_length_c     13.8291(10)
_cell_angle_alpha     90.00
_cell_angle_beta     123.415(3)
_cell_angle_gamma     90.00
_cell_volume     3359.6(4)
_cell_formula_units_Z     8
_cell_measurement_reflns_used     2981
_cell_measurement_theta_min     2.546
_cell_measurement_theta_max     25.350
_cell_measurement_temperature     293(2)
_exptl_crystal_description     'thick plate'
_exptl_crystal_colour     brown
_exptl_crystal_size_max     0.7
_exptl_crystal_size_mid     0.3
_exptl_crystal_size_min     0.3
_exptl_crystal_density_diffrn     1.707
_exptl_crystal_density_meas     ?
_exptl_crystal_density_method     'not measured'
_exptl_crystal_F_000     1736
_exptl_absorpt_coefficient_mu     1.428
_exptl_absorpt_correction_type     none
_exptl_absorpt_process_details     ?
_exptl_absorpt_correction_T_min     ?
_exptl_absorpt_correction_T_max     ?
_exptl_special_details
;
Multiscan absorption correction methods did not yield a better
refinement agreement, then no correction was applied.
;
_diffrn_ambient_temperature     293(2)
_diffrn_radiation_type     MoK\a
_diffrn_radiation_wavelength     0.71073
_diffrn_radiation_source     'fine-focus sealed tube'
_diffrn_radiation_monochromator     graphite
_diffrn_measurement_device_type     'Nonius KappaCCD'
_diffrn_measurement_method     '\f and \w'
_diffrn_detector_area_resol_mean     ?
_diffrn_reflns_number     5707
_diffrn_reflns_av_R_equivalents     0.0586
_diffrn_reflns_av_sigmaI/netI     0.0811
_diffrn_reflns_theta_min     3.00
_diffrn_reflns_theta_max     25.36
_diffrn_reflns_theta_full     25.36
_diffrn_measured_fraction_theta_max     0.993
_diffrn_measured_fraction_theta_full     0.993
_diffrn_reflns_limit_h_min     -22
_diffrn_reflns_limit_h_max     22
_diffrn_reflns_limit_k_min     -17
_diffrn_reflns_limit_k_max     18
_diffrn_reflns_limit_l_min     -16
_diffrn_reflns_limit_l_max     16
_refine_special_details
;
 Refinement of F^2^ against ALL reflections.  The weighted R-factor wR and
 goodness of fit S are based on F^2^, conventional R-factors R are based
 on F, with F set to zero for negative F^2^. The threshold expression of
 F^2^ > 2sigma(F^2^) is used only for calculating R-factors(gt) etc. and is
 not relevant to the choice of reflections for refinement.  R-factors based
 on F^2^ are statistically about twice as large as those based on F, and R-
 factors based on ALL data will be even larger.
;
_reflns_number_total     3065
_reflns_number_gt     2049
_reflns_threshold_expression     I>2\s(I)
_refine_ls_structure_factor_coef     Fsqd
_refine_ls_matrix_type     full
_refine_ls_R_factor_all     0.0932
_refine_ls_R_factor_gt     0.0565
_refine_ls_wR_factor_gt     0.1299
_refine_ls_wR_factor_ref     0.1524
_refine_ls_goodness_of_fit_ref     1.026
_refine_ls_restrained_S_all     1.026
_refine_ls_number_reflns     3065
_refine_ls_number_parameters     199
_refine_ls_number_restraints     0
_refine_ls_hydrogen_treatment     constr
_refine_ls_weighting_scheme     calc
_refine_ls_weighting_details
         'calc w=1/[\s^2^(Fo^2^)+(0.0709P)^2^+4.5052P] where P=(Fo^2^+2Fc^2^)/3'
_atom_sites_solution_hydrogens     geom
_atom_sites_solution_primary     direct
_atom_sites_solution_secondary     difmap
_refine_ls_shift/su_max     0.001
_refine_ls_shift/su_mean     0.000
_refine_diff_density_max     0.614
_refine_diff_density_min     -0.954
_refine_ls_extinction_method     none
_refine_ls_extinction_coef     ?
loop_
    _atom_type_symbol
    _atom_type_description
    _atom_type_scat_dispersion_real
    _atom_type_scat_dispersion_imag
    _atom_type_scat_source
    'C' 'C' 0.0033 0.0016
                         'International Tables Vol C Tables 4.2.6.8 and 6.1.1.4'
    'H' 'H' 0.0000 0.0000
                         'International Tables Vol C Tables 4.2.6.8 and 6.1.1.4'
    'N' 'N' 0.0061 0.0033
                         'International Tables Vol C Tables 4.2.6.8 and 6.1.1.4'
    'O' 'O' 0.0106 0.0060
                         'International Tables Vol C Tables 4.2.6.8 and 6.1.1.4'
    'Cl' 'Cl' 0.1484 0.1585
                         'International Tables Vol C Tables 4.2.6.8 and 6.1.1.4'
    'Pd' 'Pd' -0.9988 1.0072
                         'International Tables Vol C Tables 4.2.6.8 and 6.1.1.4'
_computing_data_collection     'Collect (Nonius, 2000)'
_computing_cell_refinement     'HKL Scalepack (Otwinowski & Minor, 1997)'
_computing_data_reduction
                            'HKL Denzo and Scalepack (Otwinowski & Minor, 1997)'
_computing_structure_solution     'SHELXS97 (Sheldrick, 2008)'
_computing_structure_refinement     'SHELXL97 (Sheldrick, 2008)'
_computing_molecular_graphics
;
Ortep-3 for Windows (Farrugia, 1997) and
Mercury (Macrae <i>et al.</i>,  2006)
;
_computing_publication_material     'WinGX (Farrugia, 1999)'
loop_
    _atom_site_type_symbol
    _atom_site_label
    _atom_site_fract_x
    _atom_site_fract_y
    _atom_site_fract_z
    _atom_site_U_iso_or_equiv
    _atom_site_adp_type
    _atom_site_calc_flag
    _atom_site_refinement_flags
    _atom_site_occupancy
    _atom_site_disorder_assembly
    _atom_site_disorder_group
    C C1 0.4332(5) 0.2973(4) 0.6038(6) 0.0604(18) Uani d . 1 . .
    H H1 0.4196 0.3511 0.6214 0.073 Uiso calc R 1 . .
    C C2 0.4905(5) 0.2955(5) 0.5741(8) 0.072(2) Uani d . 1 . .
    H H2 0.5154 0.3475 0.5723 0.087 Uiso calc R 1 . .
    C C3 0.5113(5) 0.2173(5) 0.5470(6) 0.0603(18) Uani d . 1 . .
    H H3 0.5497 0.2151 0.5258 0.072 Uiso calc R 1 . .
    C C4 0.4733(5) 0.1419(4) 0.5520(6) 0.0558(18) Uani d . 1 . .
    H H4 0.4851 0.0877 0.5330 0.067 Uiso calc R 1 . .
    C C5 0.4172(4) 0.1475(4) 0.5858(5) 0.0443(14) Uani d . 1 . .
    C C6 0.3741(4) 0.0747(4) 0.5988(5) 0.0445(14) Uani d . 1 . .
    C C7 0.3264(5) -0.0669(4) 0.6000(6) 0.0560(17) Uani d . 1 . .
    C C8 0.2934(4) 0.0028(4) 0.6501(6) 0.0498(16) Uani d . 1 . .
    C C9 0.2604(6) -0.0980(6) 0.4783(7) 0.081(2) Uani d . 1 . .
    H H9A 0.2328 -0.0479 0.4294 0.122 Uiso calc R 1 . .
    H H9B 0.2201 -0.1339 0.4806 0.122 Uiso calc R 1 . .
    H H9C 0.2867 -0.1317 0.4480 0.122 Uiso calc R 1 . .
    C C10 0.3725(5) -0.1451(5) 0.6789(8) 0.078(2) Uani d . 1 . .
    H H10A 0.3899 -0.1843 0.6415 0.117 Uiso calc R 1 . .
    H H10B 0.3359 -0.1757 0.6946 0.117 Uiso calc R 1 . .
    H H10C 0.4208 -0.1246 0.7503 0.117 Uiso calc R 1 . .
    C C11 0.1983(5) 0.0032(5) 0.5897(7) 0.076(2) Uani d . 1 . .
    H H11A 0.1824 0.0501 0.6202 0.114 Uiso calc R 1 . .
    H H11B 0.1805 -0.0520 0.6030 0.114 Uiso calc R 1 . .
    H H11C 0.1723 0.0116 0.5080 0.114 Uiso calc R 1 . .
    C C12 0.3364(5) -0.0032(5) 0.7811(6) 0.067(2) Uani d . 1 . .
    H H12A 0.3951 -0.0143 0.8167 0.101 Uiso calc R 1 . .
    H H12B 0.3121 -0.0502 0.7994 0.101 Uiso calc R 1 . .
    H H12C 0.3292 0.0513 0.8098 0.101 Uiso calc R 1 . .
    N N1 0.3961(3) 0.2250(3) 0.6084(5) 0.0470(12) Uani d . 1 . .
    N N2 0.3857(4) -0.0129(3) 0.5888(5) 0.0512(13) Uani d . 1 . .
    N N3 0.3211(3) 0.0884(3) 0.6270(5) 0.0509(13) Uani d . 1 . .
    O O1 0.4363(3) -0.0447(3) 0.5657(5) 0.0687(14) Uani d . 1 . .
    Cl Cl1 0.21890(16) 0.20499(14) 0.7093(2) 0.0865(7) Uani d . 1 . .
    Cl Cl2 0.30744(14) 0.36626(13) 0.67356(19) 0.0761(6) Uani d . 1 . .
    Pd Pd1 0.30983(3) 0.21827(3) 0.65241(5) 0.0534(2) Uani d . 1 . .
    O O1S 0.5000 0.4980(7) 0.7500 0.177(7) Uani d S 1 . .
    C C2S 0.5251(8) 0.5487(7) 0.6926(10) 0.108(3) Uani d . 1 . .
    H H2S1 0.4949 0.5319 0.6116 0.130 Uiso calc R 1 . .
    H H2S2 0.5845 0.5408 0.7263 0.130 Uiso calc R 1 . .
    C C3S 0.5078(9) 0.6386(6) 0.7032(11) 0.118(4) Uani d . 1 . .
    H H3S1 0.4590 0.6595 0.6312 0.142 Uiso calc R 1 . .
    H H3S2 0.5552 0.6758 0.7235 0.142 Uiso calc R 1 . .
loop_
    _atom_site_aniso_label
    _atom_site_aniso_U_11
    _atom_site_aniso_U_22
    _atom_site_aniso_U_33
    _atom_site_aniso_U_12
    _atom_site_aniso_U_13
    _atom_site_aniso_U_23
    C1 0.069(5) 0.050(4) 0.066(5) 0.003(3) 0.040(4) -0.004(3)
    C2 0.077(6) 0.059(5) 0.091(6) -0.023(4) 0.052(5) -0.002(4)
    C3 0.060(4) 0.068(5) 0.065(5) -0.006(4) 0.041(4) 0.000(4)
    C4 0.071(5) 0.053(4) 0.064(5) 0.003(3) 0.050(4) 0.003(3)
    C5 0.050(4) 0.045(3) 0.039(3) -0.002(3) 0.026(3) -0.002(3)
    C6 0.050(4) 0.046(3) 0.048(4) 0.004(3) 0.034(3) 0.003(3)
    C7 0.068(5) 0.046(3) 0.073(5) -0.006(3) 0.050(4) 0.001(3)
    C8 0.050(4) 0.053(4) 0.054(4) 0.000(3) 0.034(4) 0.008(3)
    C9 0.095(7) 0.079(5) 0.083(6) -0.018(5) 0.057(6) -0.017(5)
    C10 0.100(7) 0.060(5) 0.105(7) 0.009(4) 0.075(6) 0.022(4)
    C11 0.061(5) 0.085(6) 0.091(6) -0.010(4) 0.048(5) 0.000(5)
    C12 0.074(5) 0.078(5) 0.060(5) -0.003(4) 0.044(4) 0.005(4)
    N1 0.051(3) 0.043(3) 0.049(3) -0.002(2) 0.029(3) 0.002(2)
    N2 0.059(3) 0.043(3) 0.067(4) 0.006(3) 0.044(3) 0.006(2)
    N3 0.056(3) 0.052(3) 0.057(3) 0.006(3) 0.039(3) 0.005(2)
    O1 0.083(4) 0.052(3) 0.103(4) 0.014(3) 0.072(4) 0.004(3)
    Cl1 0.0970(17) 0.0960(15) 0.1066(18) 0.0216(13) 0.0814(16) 0.0034(12)
    Cl2 0.0873(15) 0.0578(10) 0.0865(15) 0.0200(10) 0.0499(13) -0.0037(9)
    Pd1 0.0586(4) 0.0552(3) 0.0549(4) 0.0116(3) 0.0366(3) -0.0002(2)
    O1S 0.249(17) 0.068(6) 0.35(2) 0.000 0.246(18) 0.000
    C2S 0.116(9) 0.094(7) 0.134(10) -0.007(6) 0.081(8) -0.014(7)
    C3S 0.178(12) 0.073(6) 0.142(10) -0.025(7) 0.113(10) -0.009(6)
_geom_special_details
;
 All esds (except the esd in the dihedral angle between two l.s. planes)
 are estimated using the full covariance matrix.  The cell esds are taken
 into account individually in the estimation of esds in distances, angles
 and torsion angles; correlations between esds in cell parameters are only
 used when they are defined by crystal symmetry.  An approximate (isotropic)
 treatment of cell esds is used for estimating esds involving l.s. planes.
;
loop_
    _geom_bond_atom_site_label_1
    _geom_bond_atom_site_label_2
    _geom_bond_site_symmetry_2
    _geom_bond_distance
    _geom_bond_publ_flag
    C1 N1 . 1.329(8) ?
    C1 C2 . 1.367(11) ?
    C1 H1 . 0.9300 ?
    C2 C3 . 1.370(10) ?
    C2 H2 . 0.9300 ?
    C3 C4 . 1.381(9) ?
    C3 H3 . 0.9300 ?
    C4 C5 . 1.388(8) ?
    C4 H4 . 0.9300 ?
    C5 N1 . 1.338(7) ?
    C5 C6 . 1.451(8) ?
    C6 N3 . 1.289(7) ?
    C6 N2 . 1.370(8) ?
    C7 N2 . 1.476(8) ?
    C7 C9 . 1.520(11) ?
    C7 C10 . 1.524(10) ?
    C7 C8 . 1.576(9) ?
    C8 N3 . 1.505(8) ?
    C8 C12 . 1.526(9) ?
    C8 C11 . 1.529(10) ?
    C9 H9A . 0.9600 ?
    C9 H9B . 0.9600 ?
    C9 H9C . 0.9600 ?
    C10 H10A . 0.9600 ?
    C10 H10B . 0.9600 ?
    C10 H10C . 0.9600 ?
    C11 H11A . 0.9600 ?
    C11 H11B . 0.9600 ?
    C11 H11C . 0.9600 ?
    C12 H12A . 0.9600 ?
    C12 H12B . 0.9600 ?
    C12 H12C . 0.9600 ?
    N1 Pd1 . 2.052(5) ?
    N2 O1 . 1.269(6) ?
    N3 Pd1 . 2.037(5) ?
    Cl1 Pd1 . 2.280(2) ?
    Cl2 Pd1 . 2.273(2) ?
    O1S C2S 2_656 1.370(10) ?
    O1S C2S . 1.370(10) ?
    C2S C3S . 1.433(13) ?
    C2S H2S1 . 0.9700 ?
    C2S H2S2 . 0.9700 ?
    C3S C3S 2_656 1.479(18) ?
    C3S H3S1 . 0.9700 ?
    C3S H3S2 . 0.9700 ?
loop_
    _geom_angle_atom_site_label_1
    _geom_angle_atom_site_label_2
    _geom_angle_atom_site_label_3
    _geom_angle_site_symmetry_1
    _geom_angle_site_symmetry_3
    _geom_angle
    _geom_angle_publ_flag
    N1 C1 C2 . . 122.5(6) ?
    N1 C1 H1 . . 118.8 ?
    C2 C1 H1 . . 118.8 ?
    C1 C2 C3 . . 120.1(7) ?
    C1 C2 H2 . . 120.0 ?
    C3 C2 H2 . . 120.0 ?
    C2 C3 C4 . . 117.9(6) ?
    C2 C3 H3 . . 121.1 ?
    C4 C3 H3 . . 121.1 ?
    C3 C4 C5 . . 119.4(6) ?
    C3 C4 H4 . . 120.3 ?
    C5 C4 H4 . . 120.3 ?
    N1 C5 C4 . . 121.5(6) ?
    N1 C5 C6 . . 112.1(5) ?
    C4 C5 C6 . . 126.3(6) ?
    N3 C6 N2 . . 112.8(5) ?
    N3 C6 C5 . . 120.7(5) ?
    N2 C6 C5 . . 126.4(5) ?
    N2 C7 C9 . . 106.0(6) ?
    N2 C7 C10 . . 109.5(6) ?
    C9 C7 C10 . . 110.5(7) ?
    N2 C7 C8 . . 100.9(5) ?
    C9 C7 C8 . . 113.9(6) ?
    C10 C7 C8 . . 115.1(6) ?
    N3 C8 C12 . . 106.3(5) ?
    N3 C8 C11 . . 109.4(5) ?
    C12 C8 C11 . . 110.5(5) ?
    N3 C8 C7 . . 102.5(4) ?
    C12 C8 C7 . . 113.4(6) ?
    C11 C8 C7 . . 114.1(6) ?
    C7 C9 H9A . . 109.5 ?
    C7 C9 H9B . . 109.5 ?
    H9A C9 H9B . . 109.5 ?
    C7 C9 H9C . . 109.5 ?
    H9A C9 H9C . . 109.5 ?
    H9B C9 H9C . . 109.5 ?
    C7 C10 H10A . . 109.5 ?
    C7 C10 H10B . . 109.5 ?
    H10A C10 H10B . . 109.5 ?
    C7 C10 H10C . . 109.5 ?
    H10A C10 H10C . . 109.5 ?
    H10B C10 H10C . . 109.5 ?
    C8 C11 H11A . . 109.5 ?
    C8 C11 H11B . . 109.5 ?
    H11A C11 H11B . . 109.5 ?
    C8 C11 H11C . . 109.5 ?
    H11A C11 H11C . . 109.5 ?
    H11B C11 H11C . . 109.5 ?
    C8 C12 H12A . . 109.5 ?
    C8 C12 H12B . . 109.5 ?
    H12A C12 H12B . . 109.5 ?
    C8 C12 H12C . . 109.5 ?
    H12A C12 H12C . . 109.5 ?
    H12B C12 H12C . . 109.5 ?
    C1 N1 C5 . . 118.6(6) ?
    C1 N1 Pd1 . . 126.5(4) ?
    C5 N1 Pd1 . . 114.9(4) ?
    O1 N2 C6 . . 125.7(5) ?
    O1 N2 C7 . . 123.5(5) ?
    C6 N2 C7 . . 110.6(5) ?
    C6 N3 C8 . . 110.5(5) ?
    C6 N3 Pd1 . . 112.6(4) ?
    C8 N3 Pd1 . . 136.0(4) ?
    N3 Pd1 N1 . . 79.58(19) ?
    N3 Pd1 Cl2 . . 173.28(15) ?
    N1 Pd1 Cl2 . . 93.72(14) ?
    N3 Pd1 Cl1 . . 98.44(15) ?
    N1 Pd1 Cl1 . . 176.70(15) ?
    Cl2 Pd1 Cl1 . . 88.28(8) ?
    C2S O1S C2S 2_656 . 111.5(11) ?
    O1S C2S C3S . . 107.6(9) ?
    O1S C2S H2S1 . . 110.2 ?
    C3S C2S H2S1 . . 110.2 ?
    O1S C2S H2S2 . . 110.2 ?
    C3S C2S H2S2 . . 110.2 ?
    H2S1 C2S H2S2 . . 108.5 ?
    C2S C3S C3S . 2_656 105.0(6) ?
    C2S C3S H3S1 . . 110.7 ?
    C3S C3S H3S1 2_656 . 110.7 ?
    C2S C3S H3S2 . . 110.7 ?
    C3S C3S H3S2 2_656 . 110.7 ?
    H3S1 C3S H3S2 . . 108.8 ?
loop_
    _geom_hbond_atom_site_label_D
    _geom_hbond_atom_site_label_H
    _geom_hbond_atom_site_label_A
    _geom_hbond_site_symmetry_A
    _geom_hbond_distance_DH
    _geom_hbond_distance_HA
    _geom_hbond_distance_DA
    _geom_hbond_angle_DHA
    C4 H4 O1 5_656 0.93 2.61 3.307(8) 132.1
    C10 H10B Cl1 4_546 0.96 2.77 3.691(7) 160.2
