# Supplementary material for: cis-Dichlorido[4,4,5,5-tetra­methyl-2-(2-pyrid­yl)-2-imidazoline-1-ox­yl]­palladium(II) tetra­hydro­furan hemi­solvate
Source: Acta Crystallogr Sect E Struct Rep Online. 2008 Feb 20;64(Pt 3):m487–8. doi: 10.1107/S1600536808004406 (PMC2960750; doi:10.1107/S1600536808004406)
Supplement: Supplementary file 2 [file e-64-0m487-Isup2.hkl]

#
# h,k,l, Fc-squared, Fo-squared, sigma(Fo-squared) and status flag
#
data_I
_shelx_title ' import in C 2/c'
_shelx_refln_list_code          4
_shelx_F_calc_maximum      362.38
_exptl_crystal_F_000      1736.00
_reflns_d_resolution_high  0.8297
 
loop_
 _symmetry_equiv_pos_as_xyz
 'x, y, z'
 '-x, y, -z+1/2'
 'x+1/2, y+1/2, z'
 '-x+1/2, y+1/2, -z+1/2'
 '-x, -y, -z'
 'x, -y, z-1/2'
 '-x+1/2, -y+1/2, -z'
 'x+1/2, -y+1/2, z-1/2'
 
_cell_length_a    19.1398
_cell_length_b    15.2061
_cell_length_c    13.8291
_cell_angle_alpha  90.000
_cell_angle_beta  123.415
_cell_angle_gamma  90.000
 
_shelx_F_squared_multiplier     1.000
 
loop_
 _refln_index_h
 _refln_index_k
 _refln_index_l
 _refln_F_squared_calc
 _refln_F_squared_meas
 _refln_F_squared_sigma
 _refln_observed_status
   6   0   0    57975.94    54633.16   2847.28 o
   8   0   0    61605.58    59448.73   3420.17 o
  10   0   0    50196.93    53912.64   2919.57 o
  12   0   0     1420.06     2350.68    384.39 o
  14   0   0     1676.16      990.56    340.04 o
  16   0   0     4672.01     5195.99    458.91 o
  18   0   0     1077.53     1108.38    295.57 o
   3   1   0    42912.29    37568.68   1853.06 o
   5   1   0    11888.64    10306.00    660.34 o
   7   1   0       12.28      -98.82     98.82 o
   9   1   0      678.33      192.13    192.13 o
  11   1   0       87.19     -170.23    170.23 o
  13   1   0      174.98      341.69    155.69 o
  15   1   0        6.01     -124.99    125.26 o
  17   1   0      132.41      149.91    140.73 o
  19   1   0       24.41       93.45    199.46 o
   4   2   0    12212.66    15741.11   1730.19 o
   6   2   0     4965.69     3952.57    164.12 o
   8   2   0    16093.08    14576.96    531.48 o
  10   2   0    17172.84    16642.40   2637.96 o
  12   2   0      130.74      228.57    524.44 o
  14   2   0      380.22      184.19    162.52 o
  16   2   0     1398.14     1479.09    317.79 o
  18   2   0      731.37      660.50    251.32 o
   1   3   0      125.29        5.91    103.43 o
   3   3   0       44.42      348.72    243.75 o
   5   3   0     1227.02      969.98     77.93 o
   7   3   0      500.86       36.95    273.40 o
   9   3   0      472.21      247.99    117.12 o
  11   3   0     3774.04     3430.99    191.79 o
  13   3   0     2018.89     1969.40    176.84 o
  15   3   0      104.40      267.33    214.20 o
  17   3   0       63.74     -151.24    151.24 o
   2   4   0    11719.39    11282.14   1359.91 o
   4   4   0       13.32      -57.74     66.47 o
   6   4   0     4070.67     4191.79    163.87 o
   8   4   0     6855.53     6844.15    430.65 o
  10   4   0     6370.55     6335.99    253.36 o
  12   4   0      269.64      251.16    146.25 o
  14   4   0      318.59       76.51    145.14 o
  16   4   0      671.99      795.25    302.91 o
  18   4   0        9.95      319.64    179.37 o
   1   5   0     2732.83     2632.35    126.00 o
   3   5   0    40813.45    41184.14   3112.72 o
   5   5   0     9543.76     8489.64    283.22 o
   7   5   0     1443.26     1279.14    192.25 o
   9   5   0     1165.92      893.56     95.65 o
  11   5   0    10267.44     9976.53    414.16 o
  13   5   0     8242.10     8343.14    424.73 o
  15   5   0      870.49      622.28    162.55 o
  17   5   0       13.84      -60.93    124.04 o
   2   6   0     6100.79     5624.77    236.34 o
   4   6   0      553.09      866.89     67.33 o
   6   6   0     1883.28     2087.66     98.97 o
   8   6   0     1070.14     1046.84    102.97 o
  10   6   0       29.17      114.70     88.33 o
  12   6   0     1021.88      631.68    145.20 o
  14   6   0     1492.71     1338.16    177.69 o
  16   6   0      738.84      946.38    243.81 o
  18   6   0        0.49      -70.05    155.68 o
   1   7   0     8629.36     8447.94    261.00 o
   3   7   0    45370.00    45024.87   2525.04 o
   5   7   0    48049.16    49780.21   1538.07 o
   7   7   0     2930.12     2205.46    125.52 o
   9   7   0     2786.52     2583.77    131.26 o
  11   7   0    14632.97    15107.33    663.26 o
  13   7   0    10073.94    11062.14    602.03 o
  15   7   0     1665.61     1786.96    202.09 o
  17   7   0       95.12      285.60    127.33 o
   0   8   0     2578.88     2976.37    208.57 o
   2   8   0      501.74      487.66     73.89 o
   4   8   0      362.18      477.95    169.92 o
   6   8   0     1268.60     1244.53    258.73 o
   8   8   0       80.96      324.99    177.27 o
  10   8   0      592.58      510.80     92.31 o
  12   8   0       30.09     -110.79    110.79 o
  14   8   0      492.10      571.47    568.84 o
  16   8   0        5.18      216.65    138.42 o
   1   9   0     2725.62     2708.55    140.61 o
   3   9   0    17090.22    17342.03    642.85 o
   5   9   0    11569.16    11729.15    729.33 o
   7   9   0      992.00     1001.95    103.46 o
   9   9   0       13.12      -14.77     73.12 o
  11   9   0     4447.44     4871.82    311.96 o
  13   9   0     4118.14     4336.53    308.58 o
  15   9   0      185.78      116.65    147.73 o
   0  10   0     7273.65     7279.78    363.67 o
   2  10   0     8790.64     8830.65    285.26 o
   4  10   0     1376.25     1282.32     83.63 o
   6  10   0      571.53      496.70     64.59 o
   8  10   0      593.03      548.10     81.27 o
  10  10   0     1645.80     1537.52    125.45 o
  12  10   0      344.68      738.70    251.16 o
  14  10   0        7.63     -236.35    236.35 o
  16  10   0       78.18       83.01    100.65 o
   1  11   0     2544.28     2755.80    113.66 o
   3  11   0      892.56      939.49     81.66 o
   5  11   0      716.06      842.33    206.89 o
   7  11   0      755.23      816.09    118.22 o
   9  11   0      513.80      359.54     70.92 o
  11  11   0     1528.24     1440.75    162.60 o
  13  11   0      680.01      608.39    258.58 o
  15  11   0      102.43      149.57    152.01 o
   0  12   0    13762.03    14038.21   1086.73 o
   2  12   0     1775.45     1758.19    103.00 o
   4  12   0     2034.36     2087.99    142.53 o
   6  12   0      774.73      774.91     77.85 o
   8  12   0     4435.53     4049.79    236.86 o
  10  12   0     2212.08     1898.22    147.87 o
  12  12   0      161.62      163.09    132.95 o
  14  12   0        0.45       68.18    117.50 o
   1  13   0     3272.19     3758.48    266.35 o
   3  13   0     5787.81     5691.93    274.09 o
   5  13   0     1272.22     1256.39    133.03 o
   7  13   0        7.45      132.95     88.63 o
   9  13   0      102.25       77.75     69.56 o
  11  13   0     1293.19     1163.28    155.19 o
  13  13   0      492.21      321.89    110.45 o
   0  14   0    24025.58    29922.36   2794.95 o
   2  14   0     3783.32     3951.36    295.98 o
   4  14   0      124.17      147.73    118.18 o
   6  14   0     2302.22     2454.71    192.24 o
   8  14   0     2296.36     2055.35    177.44 o
  10  14   0     3822.68     3269.79    429.07 o
  12  14   0      235.41      147.73    177.28 o
   1  15   0      436.12      443.24    118.20 o
   3  15   0      189.10       73.86    221.59 o
   5  15   0      868.98      827.54    133.00 o
   7  15   0      197.12      147.73    162.50 o
   9  15   0       52.84     -103.40    251.12 o
  11  15   0      280.80      694.35    339.79 o
   0  16   0     2096.19     2750.08    369.63 o
   2  16   0      544.29      502.36    132.98 o
   4  16   0       31.01      118.18    162.49 o
   6  16   0      141.00      147.73    103.41 o
   8  16   0      517.17      768.29    251.17 o
   1  17   0        5.35       88.63    162.49 o
   3  17   0        8.91      236.35    132.95 o
   5  17   0       14.00       44.32    103.40 o
   7  17   0        0.98      295.43    236.35 o
   0  18   0      437.35      354.58    162.52 o
   2  18   0      360.59      206.83    118.19 o
 -19   1   1     1791.32     2252.96    502.61 o
 -17   1   1     1426.54     1185.78    176.76 o
 -15   1   1      201.46      -73.87    147.73 o
 -13   1   1     9154.77     9794.37    351.65 o
 -11   1   1    53246.00    55512.93   1485.85 o
  -9   1   1    51751.33    48965.72   1434.39 o
  -7   1   1     2559.20     2829.19    148.12 o
  -5   1   1    24627.72    23338.37    956.38 o
   1   1   1    15731.86    19094.71   3241.63 o
   5   1   1    40418.20    36489.79   1181.92 o
   7   1   1    32175.46    30847.35    713.50 o
   9   1   1     3676.66     4307.63   2110.48 o
  11   1   1     4825.41     4217.29    488.88 o
  13   1   1     8679.15     8855.09    545.30 o
  15   1   1     3481.20     4539.62    395.91 o
  17   1   1      354.56      567.74    212.74 o
 -18   2   1       65.79        8.44    141.81 o
 -16   2   1       31.35     -109.30    109.30 o
 -14   2   1      204.41      177.28     98.34 o
 -12   2   1      673.13      408.49    310.33 o
 -10   2   1      791.87      602.92    140.41 o
  -8   2   1       13.79     -169.88    169.88 o
  -6   2   1       25.85     -103.41    103.41 o
  -4   2   1     8641.84     8458.98    259.51 o
   0   2   1    16808.78    19588.69   1651.69 o
   2   2   1      727.56      508.65     67.39 o
   4   2   1     8367.64     7369.00    242.84 o
   6   2   1      606.88      634.52    118.24 o
   8   2   1      202.36      -95.74    127.79 o
  10   2   1     1546.99     1342.17    166.65 o
  12   2   1     1086.03     1019.86    310.39 o
  14   2   1        7.60        4.43    339.75 o
  16   2   1        1.52      -36.93    398.84 o
  18   2   1       52.41      196.68    180.79 o
 -19   3   1      424.37      477.87    627.91 o
 -17   3   1      364.04      242.47    163.30 o
 -15   3   1       25.70      125.03    145.12 o
 -13   3   1     3017.04     3006.62    266.34 o
 -11   3   1     9272.51     9335.47    386.40 o
  -9   3   1    18318.59    17724.68    514.35 o
  -7   3   1      523.98      296.51     81.66 o
  -5   3   1    10628.29     8963.11    351.69 o
  -3   3   1    10445.48    11910.18    510.25 o
  -1   3   1   111759.41   118451.91  19307.70 o
   1   3   1     1399.58     1660.02    177.71 o
   3   3   1       79.87      -96.03     96.03 o
   5   3   1     3927.71     3301.69    141.29 o
   7   3   1     1877.98     2236.17    172.38 o
   9   3   1     1220.76     1404.11    443.52 o
  11   3   1     3824.50     3455.84    436.74 o
  13   3   1     2540.06     2540.69    414.14 o
  15   3   1     1568.03     1274.63    193.16 o
  17   3   1       19.65        8.11    605.64 o
 -18   4   1      198.16     -118.18    147.50 o
 -16   4   1      211.25      168.04    114.01 o
 -14   4   1     1300.91     1198.15    384.32 o
 -12   4   1      533.81      447.84    162.54 o
 -10   4   1      562.33      435.93    114.94 o
  -8   4   1    18322.85    16293.09    803.45 o
  -6   4   1    10561.89     9232.05    335.93 o
  -4   4   1       23.94      -73.86     88.63 o
  -2   4   1     9515.54    10305.37    524.46 o
   0   4   1    38369.52    37179.08   1809.25 o
   2   4   1    63425.82    59673.64   8564.80 o
   4   4   1     9870.16     9183.02    327.22 o
   6   4   1      588.19      543.97     92.33 o
   8   4   1     5461.64     5718.68    234.37 o
  10   4   1    12083.29    13111.38    454.08 o
  12   4   1     2458.85     2766.71    195.44 o
  14   4   1       46.65      181.48    141.81 o
  16   4   1      167.18      235.17    288.07 o
 -19   5   1      190.01       13.34    149.88 o
 -17   5   1      324.97      437.94    129.15 o
 -15   5   1      165.85      289.30    120.21 o
 -13   5   1      898.11      952.02    177.35 o
 -11   5   1     3929.32     4371.79    234.02 o
  -9   5   1      455.05      417.25    158.43 o
  -7   5   1     1433.05     1385.45     88.74 o
  -5   5   1     3393.82     3325.78    229.75 o
  -3   5   1    17177.46    22014.24    986.81 o
  -1   5   1     3366.83     4410.72    586.00 o
   1   5   1      290.04      495.14     94.04 o
   3   5   1      135.77      243.94     73.87 o
   5   5   1     8602.80     8281.07    299.81 o
   7   5   1      164.72      314.91     95.58 o
   9   5   1      160.66       19.32    134.60 o
  11   5   1      112.30       14.03    102.90 o
  13   5   1      841.32      637.04    144.88 o
  15   5   1      766.24      559.18    191.21 o
  17   5   1       12.49       17.73    413.61 o
 -18   6   1      818.57      834.30    161.06 o
 -16   6   1     1361.30     1535.73    141.89 o
 -14   6   1     5641.48     5474.20    307.79 o
 -12   6   1       96.82      -41.75    228.97 o
 -10   6   1     8101.66     7505.57    384.41 o
  -8   6   1    30432.24    29422.25   1067.43 o
  -6   6   1    15605.82    14142.17    673.44 o
  -4   6   1    25972.41    35698.82   1460.51 o
  -2   6   1    49408.52    51162.79   3012.69 o
   0   6   1    88277.44    85746.70   2608.30 o
   2   6   1    85582.34    82954.20   2059.65 o
   4   6   1    46683.52    46397.14   2150.86 o
   6   6   1     2815.01     3094.60    192.44 o
   8   6   1     6370.76     5837.31    220.97 o
  10   6   1    16451.22    16188.18    529.54 o
  12   6   1     7313.01     7592.76    338.41 o
  14   6   1      233.90      185.65    140.64 o
  16   6   1      684.30      122.01    391.56 o
 -17   7   1      203.97      -32.08    180.80 o
 -15   7   1      618.86      336.15    166.19 o
 -13   7   1      159.95      236.37    192.05 o
 -11   7   1      721.78      487.31    155.17 o
  -9   7   1     1894.26     1868.39    229.24 o
  -7   7   1      122.82       88.64     49.17 o
  -5   7   1      529.12      307.06    110.84 o
  -3   7   1     2048.83     1998.95    214.58 o
  -1   7   1    11547.31    12070.11    419.98 o
   1   7   1      630.83      744.59    133.02 o
   3   7   1    12753.80    13371.45    354.99 o
   5   7   1     6819.74     7497.61    341.48 o
   7   7   1     1309.06     1376.25    162.63 o
   9   7   1       34.80      103.40    118.18 o
  11   7   1      487.56      319.28    117.11 o
  13   7   1      610.18      280.74    114.93 o
  15   7   1      177.01      282.03    339.77 o
 -18   8   1      127.94       98.19    206.81 o
 -16   8   1     1159.31     1233.05    165.41 o
 -14   8   1     6798.45     6912.97    434.75 o
 -12   8   1      557.36      478.56    106.39 o
 -10   8   1     1824.22     1632.01    127.90 o
  -8   8   1    15208.30    14705.20    626.39 o
  -6   8   1    11528.23    10836.41   1675.31 o
  -4   8   1    15295.69    16554.93    404.30 o
  -2   8   1     5339.07     5812.81    385.74 o
   0   8   1    55363.05    57483.31   1758.95 o
   2   8   1    84841.18    88473.61   2367.44 o
   4   8   1    11006.59    10559.80    360.37 o
   6   8   1      692.36      807.12     83.60 o
   8   8   1     5237.71     5562.99    303.75 o
  10   8   1    10759.86    11664.04    492.49 o
  12   8   1     4993.58     4610.95    296.14 o
  14   8   1      309.05      275.93    159.66 o
  16   8   1      957.90      661.46    216.46 o
 -17   9   1       63.13      238.20    265.90 o
 -15   9   1       20.20       78.78    133.90 o
 -13   9   1      944.03     1177.37    129.19 o
 -11   9   1      135.84       -1.48     91.05 o
  -9   9   1       65.04      147.72    192.04 o
  -7   9   1      920.89      755.29     56.77 o
  -5   9   1     1192.02     1167.91     62.72 o
  -3   9   1     1910.60     1696.30    125.51 o
  -1   9   1     2344.31     2665.45    112.02 o
   1   9   1       85.63     -105.68    118.18 o
   3   9   1      120.58      -73.86     73.86 o
   5   9   1      295.93      155.52    147.74 o
   7   9   1     1060.16      872.07     98.88 o
   9   9   1        0.38      -88.63    118.17 o
  11   9   1      121.02        7.03    109.31 o
  13   9   1       82.15       54.95    280.67 o
  15   9   1      189.99      251.14    265.91 o
 -16  10   1      218.15      265.91    265.91 o
 -14  10   1      810.26     1052.32    302.93 o
 -12  10   1     1300.80     1112.75    114.07 o
 -10  10   1       23.98      -52.85     52.85 o
  -8  10   1     3346.16     3516.25    166.90 o
  -6  10   1     5672.07     5673.37    170.80 o
  -4  10   1      943.24      818.90    103.46 o
  -2  10   1      801.84      591.75     73.78 o
   0  10   1     7261.16     7215.64    534.35 o
   2  10   1     6480.99     6909.05    245.89 o
   4  10   1     4807.76     4981.73    251.86 o
   6  10   1        0.09      -51.70    110.79 o
   8  10   1     1779.02     1674.77    124.16 o
  10  10   1     3546.12     3772.58    362.53 o
  12  10   1      564.37      519.05    184.69 o
  14  10   1       75.34      368.29    151.19 o
 -15  11   1      132.67      284.90    120.15 o
 -13  11   1      764.41      780.47    251.20 o
 -11  11   1     2350.76     2374.15    199.64 o
  -9  11   1     4228.90     4367.02    532.92 o
  -7  11   1     1312.80     1256.49    295.65 o
  -5  11   1     1919.43     2011.18    133.09 o
  -3  11   1     4915.86     4805.65    242.04 o
  -1  11   1     4811.92     5051.98    237.04 o
   1  11   1      372.93      354.60     88.65 o
   3  11   1        3.83       51.70     62.67 o
   5  11   1     2981.13     2911.99    152.79 o
   7  11   1     2390.94     1966.00    130.41 o
   9  11   1      215.80       63.03     77.83 o
  11  11   1      597.99      376.51    127.36 o
  13  11   1      399.87      413.68    134.61 o
 -14  12   1      866.61      831.79    155.16 o
 -12  12   1     1354.49     1448.49    280.83 o
 -10  12   1       99.17      -14.77    177.27 o
  -8  12   1      610.80      443.29    221.64 o
  -6  12   1     1245.68     1655.52    206.94 o
  -4  12   1      272.66      192.06    103.42 o
  -2  12   1     2166.59     2040.98    162.69 o
   0  12   1     2707.03     3207.07    163.49 o
   2  12   1     1822.04     1981.21    109.42 o
   4  12   1       15.61       54.54     67.29 o
   6  12   1       85.24       22.16     73.12 o
   8  12   1      113.94       51.21    103.41 o
  10  12   1      367.85      325.03    104.47 o
  12  12   1      106.83       95.63     98.82 o
 -13  13   1     1704.05     2069.48    384.33 o
 -11  13   1     4569.66     4869.53    562.44 o
  -9  13   1     1572.24     1241.72    266.08 o
  -7  13   1      169.14       59.09    118.18 o
  -5  13   1     3159.90     2914.67    192.34 o
  -3  13   1     6477.79     7188.39    444.64 o
  -1  13   1     7791.44     8646.59    341.83 o
   1  13   1      814.70      753.68    103.45 o
   3  13   1     1951.15     2055.77    120.32 o
   5  13   1     2376.48     2350.03    145.29 o
   7  13   1     2100.88     1881.92    138.55 o
   9  13   1      353.96      232.16    118.19 o
  11  13   1      117.16      225.47     95.58 o
 -12  14   1      885.32     1300.38    605.86 o
 -10  14   1      126.36       14.77    251.13 o
  -8  14   1     1014.15     1330.06    266.01 o
  -6  14   1     2310.68     3120.20    266.18 o
  -4  14   1      810.90      709.32    177.33 o
  -2  14   1      215.56      147.73     88.64 o
   0  14   1     1589.51     2069.66    192.18 o
   2  14   1     2374.52     2413.67    258.80 o
   4  14   1       10.59      126.48    110.79 o
   6  14   1        6.37      -64.77     73.86 o
   8  14   1     1053.58      872.96    140.40 o
  10  14   1      804.17      644.39    110.47 o
 -11  15   1     1583.27     1803.29    325.18 o
  -9  15   1     1857.95     2261.83    354.80 o
  -7  15   1        8.33     -103.40    147.72 o
  -5  15   1     2062.05     1818.61    147.85 o
  -3  15   1     2261.78     2173.70    207.02 o
  -1  15   1     5047.47     5463.53    384.96 o
   1  15   1      240.15      189.10     77.83 o
   3  15   1      907.59      707.47     92.32 o
   5  15   1     1853.24     1685.35    177.41 o
   7  15   1     2351.86     2303.96    151.34 o
   9  15   1      609.39      310.28    162.53 o
 -10  16   1        6.46      -44.32    236.35 o
  -8  16   1        1.18       88.63    206.80 o
  -6  16   1        7.95       88.63    162.49 o
  -4  16   1      376.60      576.19    118.19 o
  -2  16   1       37.96        0.00    103.40 o
   0  16   1       22.97      236.35    118.17 o
   2  16   1        8.40     -132.95    132.95 o
   4  16   1       15.35      221.58    118.17 o
   6  16   1      136.57       59.09    132.95 o
   8  16   1        5.64     -132.95    132.95 o
  -7  17   1        2.99       73.86    236.35 o
  -5  17   1       12.06       59.09    103.40 o
  -3  17   1     1028.52     1064.02    162.56 o
  -1  17   1      729.32      679.71    132.99 o
   1  17   1       23.55      206.81    118.17 o
   3  17   1      300.92      192.06    132.96 o
   5  17   1      969.54     1078.76    192.11 o
  -4  18   1      110.85      369.31    265.90 o
  -2  18   1      122.30      118.18    177.27 o
   0  18   1      453.19      118.20    206.84 o
   2  18   1      652.28      650.12    221.63 o
 -20   0   2      740.14      738.81    280.75 o
 -18   0   2      690.49      605.83    206.87 o
 -16   0   2      488.05      310.28    177.30 o
 -14   0   2    15106.92    15031.30    670.38 o
 -12   0   2    18518.24    17926.44    672.80 o
 -10   0   2     4634.02     4284.78    207.57 o
  -8   0   2    29450.41    27172.33   1079.59 o
  -6   0   2    99965.40    91174.99   3452.21 o
  -4   0   2    51537.40    47103.23   3509.59 o
   0   0   2    29637.64    29606.30   1803.91 o
   4   0   2    52843.08    50251.99   1721.49 o
   6   0   2     2646.42     2339.40    266.51 o
   8   0   2     1880.27     1878.54    177.50 o
  10   0   2    17405.27    18598.68    895.60 o
  12   0   2    15899.67    20450.54   1563.95 o
  14   0   2     3149.94     4423.24    680.50 o
  16   0   2        3.11       73.86    398.84 o
 -19   1   2       34.80       56.90    140.72 o
 -17   1   2       50.98     -206.81    206.81 o
 -15   1   2      292.74      157.14    184.67 o
 -13   1   2      103.40      -96.02     96.02 o
 -11   1   2     3950.46     4254.80    166.62 o
  -9   1   2     6974.28     7048.33    408.72 o
  -7   1   2     4482.31     4269.58    177.56 o
  -5   1   2     4538.45     4682.56    267.82 o
  -3   1   2     2019.49     2062.98    103.38 o
  -1   1   2     8015.19     7782.85    482.66 o
   1   1   2   106266.69   110976.91   8645.96 o
   3   1   2    18090.71    16545.73   1073.81 o
   5   1   2      211.94      226.55     92.30 o
   7   1   2       84.60     -108.33    109.31 o
   9   1   2      126.50      103.41    117.09 o
  11   1   2      518.15      274.83    180.84 o
  13   1   2       13.02     -163.93    384.07 o
  15   1   2      119.79     -216.39    216.39 o
  17   1   2       79.45      203.44    294.28 o
 -20   2   2     1161.82      982.41    182.65 o
 -18   2   2       23.28      -81.25    114.90 o
 -16   2   2     1967.27     1752.90    162.65 o
 -14   2   2     4950.98     4684.34    209.97 o
 -12   2   2     7985.29     8191.67    296.50 o
 -10   2   2     6339.70     5920.11    283.41 o
  -8   2   2    10572.20     9251.79    282.56 o
  -6   2   2    10641.27     8539.70    293.52 o
  -4   2   2    43157.72    38539.53   1413.89 o
  -2   2   2     4486.74     4953.43    238.65 o
   0   2   2    14217.56    16518.84   1410.05 o
   2   2   2   131320.16   138180.06   6711.79 o
   4   2   2    27667.79    23917.24    553.27 o
   6   2   2    18324.11    17445.44    412.09 o
   8   2   2     2029.92     1913.23    140.92 o
  10   2   2    10033.43    11317.82    429.28 o
  12   2   2     9879.28    10776.62    501.00 o
  14   2   2      814.70      888.52    244.06 o
  16   2   2        9.37      -18.18    435.77 o
 -19   3   2      510.76      930.82    203.70 o
 -17   3   2      753.93      662.85    177.32 o
 -15   3   2        2.43     -125.26    125.26 o
 -13   3   2        3.51     -147.72    147.72 o
 -11   3   2     1300.32     1383.92    192.20 o
  -9   3   2     5766.57     4906.75    259.74 o
  -7   3   2     6449.94     5715.86    156.65 o
  -5   3   2    26908.15    28552.98   4181.48 o
  -3   3   2      296.70      357.72     66.51 o
  -1   3   2     2620.05     2672.43    142.46 o
   1   3   2     4846.86     4834.14    321.36 o
   3   3   2     5930.56     5790.53    312.33 o
   5   3   2      664.40      737.69    104.52 o
   7   3   2       20.17      -28.77     95.57 o
   9   3   2      356.44      304.59    169.91 o
  11   3   2       10.92      -18.11    162.49 o
  13   3   2      716.26      307.71    176.71 o
  15   3   2      244.85       30.78    240.43 o
  17   3   2        9.21      418.34    260.50 o
 -20   4   2      220.31       35.46    172.09 o
 -18   4   2        4.65     -110.79    114.90 o
 -16   4   2      257.36      193.29    124.06 o
 -14   4   2     2964.98     3393.35    340.29 o
 -12   4   2     4681.34     4198.44    180.82 o
 -10   4   2     2359.44     1754.01    140.96 o
  -8   4   2     3157.91     2821.62    142.20 o
  -6   4   2     1539.50     1287.23     59.18 o
  -4   4   2      117.55       35.46     49.17 o
  -2   4   2     1003.38     1026.54     76.11 o
   0   4   2     3559.28     3161.73    157.92 o
   2   4   2    16318.74    14279.83    556.85 o
   4   4   2     7822.28     7995.61    232.41 o
   6   4   2      806.83      931.17    119.86 o
   8   4   2       23.62     -109.30    109.30 o
  10   4   2      399.93      371.49    141.84 o
  12   4   2     1134.80     1077.32    302.99 o
  14   4   2      453.73      168.43    229.01 o
  16   4   2        0.99       -8.16    195.18 o
 -19   5   2     2198.08     2040.50    198.89 o
 -17   5   2     1036.29     1245.13    199.51 o
 -15   5   2      806.45      697.21    139.70 o
 -13   5   2     2859.97     2998.15    158.74 o
 -11   5   2    30858.03    31220.15   1383.34 o
  -9   5   2    59557.40    57055.25   2666.65 o
  -7   5   2     8400.90     7511.26    788.67 o
  -5   5   2     1268.57     1581.22     95.70 o
  -3   5   2    71414.45    80506.52   7875.70 o
  -1   5   2    89795.19    89458.04   4672.72 o
   1   5   2    54523.85    53766.10   4237.98 o
   3   5   2     2764.32     2251.21    177.73 o
   5   5   2     8004.24     7603.54    253.56 o
   7   5   2     5627.88     5520.85    244.14 o
   9   5   2     6466.88     6543.43    341.05 o
  11   5   2     1274.76     1313.00    170.33 o
  13   5   2      223.59      -60.32    214.21 o
  15   5   2     1303.43     1197.85    273.43 o
 -18   6   2      182.98      184.17    111.07 o
 -16   6   2      191.16      134.80    114.01 o
 -14   6   2     1234.15     1371.88    169.98 o
 -12   6   2     2137.36     2531.75    377.14 o
 -10   6   2     4347.60     4251.54    474.04 o
  -8   6   2        1.60      103.40    103.40 o
  -6   6   2      306.38       44.33     95.60 o
  -4   6   2    23676.93    31375.95   1639.25 o
  -2   6   2     6558.82     6154.23    513.07 o
   0   6   2     2463.92     2207.93    229.53 o
   2   6   2     2732.91     2801.36    141.07 o
   4   6   2     8115.39     7917.28    262.83 o
   6   6   2      537.07      320.67    102.93 o
   8   6   2     1388.95     1246.94    206.98 o
  10   6   2     2199.23     2139.32    218.87 o
  12   6   2      735.46      571.51    127.81 o
  14   6   2       12.71      136.28    162.49 o
  16   6   2      186.98      239.46    224.41 o
 -19   7   2     1092.80     1078.08    196.74 o
 -17   7   2     1198.27      983.02    194.12 o
 -15   7   2     2012.12     1854.91    144.95 o
 -13   7   2      922.19      838.30    124.10 o
 -11   7   2    15739.22    16314.53    552.87 o
  -9   7   2    34825.64    36188.03   5687.83 o
  -7   7   2    25490.12    33667.53   1093.19 o
  -5   7   2     1191.98     1738.38    161.81 o
  -3   7   2    18817.59    18452.38    803.41 o
  -1   7   2    80513.66    79246.98   2100.29 o
   1   7   2    42268.06    38992.82   1027.21 o
   3   7   2     9329.15     9086.37    243.09 o
   5   7   2    15364.78    15742.22    500.69 o
   7   7   2    17004.36    18194.76    521.69 o
   9   7   2     7202.70     7937.66    318.59 o
  11   7   2       20.83      -62.04     98.33 o
  13   7   2     1436.85     1095.03    280.84 o
  15   7   2     2404.67     1933.75    266.46 o
 -18   8   2        5.46      399.79    192.03 o
 -16   8   2       61.33      -23.29    131.04 o
 -14   8   2       74.10      218.90    118.18 o
 -12   8   2     2303.16     2387.57    191.57 o
 -10   8   2        8.36      -88.63    221.58 o
  -8   8   2     1281.33     1167.94    251.33 o
  -6   8   2     3116.23     3849.75    198.90 o
  -4   8   2     2580.80     2573.61     85.39 o
  -2   8   2     1820.58     1848.48    118.35 o
   0   8   2     1276.23     1340.33    106.46 o
   2   8   2       27.82       19.70     77.82 o
   4   8   2       95.84      214.20     83.57 o
   6   8   2      319.41      321.76     96.04 o
   8   8   2        0.22      -62.56     88.32 o
  10   8   2       33.26      -21.34    162.49 o
  12   8   2       13.22       30.68    206.81 o
  14   8   2       32.42      191.51    145.12 o
 -17   9   2      351.24      361.29    161.03 o
 -15   9   2      474.22      672.49    125.29 o
 -13   9   2      351.01      418.53    125.58 o
 -11   9   2    11801.19    11629.18   1018.18 o
  -9   9   2    23005.84    34995.87   3951.63 o
  -7   9   2     2048.71     2277.80    155.84 o
  -5   9   2      228.62      285.20     73.87 o
  -3   9   2    18494.86    19405.46    548.02 o
  -1   9   2    28495.53    28995.78    755.02 o
   1   9   2    13623.43    12789.71    333.72 o
   3   9   2     1189.24     1142.53     88.39 o
   5   9   2     3784.34     4330.44    192.47 o
   7   9   2     4874.48     4764.71    251.80 o
   9   9   2     2645.01     2544.13    170.45 o
  11   9   2      661.38      502.39    177.31 o
  13   9   2      353.76      601.33    151.21 o
  15   9   2     1132.19      765.06    201.97 o
 -16  10   2        2.64      -34.21    103.40 o
 -14  10   2      210.97      267.39    125.57 o
 -12  10   2      607.31      605.82    206.86 o
 -10  10   2       13.02     -177.26    177.26 o
  -8  10   2     1154.10      960.79    236.50 o
  -6  10   2      272.73      256.09    140.35 o
  -4  10   2      921.41      933.31     68.98 o
  -2  10   2      160.00      140.91     54.00 o
   0  10   2      874.10      861.67     92.54 o
   2  10   2     1143.76     1300.84    102.97 o
   4  10   2     1148.81     1193.65    133.04 o
   6  10   2      489.95      522.87     88.35 o
   8  10   2      391.46      418.24    118.20 o
  10  10   2       76.18      200.48    109.31 o
  12  10   2      428.80      242.55    273.33 o
  14  10   2      327.03     -147.74    295.47 o
 -15  11   2      348.50      103.42    236.38 o
 -13  11   2      143.20      -29.55    221.59 o
 -11  11   2       38.07      -59.09    162.49 o
  -9  11   2      846.22      857.13    236.45 o
  -7  11   2     2243.90     2484.72    266.22 o
  -5  11   2        7.35      -59.09     77.81 o
  -3  11   2      117.89       88.64     73.86 o
  -1  11   2      751.15      696.60    147.78 o
   1  11   2     4933.63     4857.00    199.65 o
   3  11   2     1325.06     1212.19     89.38 o
   5  11   2        2.61       43.33     77.82 o
   7  11   2      809.31      854.31    266.00 o
   9  11   2      531.40      389.53    113.51 o
  11  11   2       14.21     -102.31    127.32 o
  13  11   2      562.19      535.39    339.83 o
 -14  12   2     1996.44     1700.17    295.68 o
 -12  12   2      457.93      472.79    206.85 o
 -10  12   2      329.92      384.12    221.61 o
  -8  12   2     1246.09     1034.67    236.50 o
  -6  12   2     5618.17     7615.28    829.68 o
  -4  12   2     2492.36     2812.45    120.31 o
  -2  12   2      118.38       49.24     73.86 o
   0  12   2     1582.90     1482.82    147.85 o
   2  12   2     9427.18    10322.74    381.67 o
   4  12   2     3034.90     3387.00    191.44 o
   6  12   2     2258.63     2005.11    236.61 o
   8  12   2       37.67       92.52     98.82 o
  10  12   2     1964.96     1669.61    161.78 o
  12  12   2     1125.88     1206.30    172.19 o
 -13  13   2      276.73      280.69    251.15 o
 -11  13   2      381.31      221.61    177.29 o
  -9  13   2     2643.34     3312.94    635.97 o
  -7  13   2      280.13      280.70    192.06 o
  -5  13   2      295.65      325.03     88.64 o
  -3  13   2      797.81      879.07    109.35 o
  -1  13   2     5029.30     5535.47    259.18 o
   1  13   2     4515.65     5050.05    636.66 o
   3  13   2     1063.01      748.46     95.62 o
   5  13   2     2155.58     2095.29    303.13 o
   7  13   2     1243.51      769.85    114.96 o
   9  13   2      245.27      229.34    109.31 o
  11  13   2       44.67      103.40    125.34 o
 -12  14   2     1439.42     1714.54    295.61 o
 -10  14   2       68.88      162.49    162.49 o
  -8  14   2     2118.57     2040.46    340.08 o
  -6  14   2     3312.42     4408.83    591.79 o
  -4  14   2     3637.28     4439.30    325.55 o
  -2  14   2     1365.84     1229.26    114.08 o
   0  14   2     1324.54     1429.01    184.77 o
   2  14   2    11617.32    12556.55    713.97 o
   4  14   2     4680.52     4966.16    280.31 o
   6  14   2      981.31      954.62    114.95 o
   8  14   2        2.41       11.49     92.28 o
  10  14   2      553.15      613.04    110.81 o
 -11  15   2        5.38      413.61    251.12 o
  -9  15   2      179.52       88.64    162.50 o
  -7  15   2      332.97      147.74    236.38 o
  -5  15   2      141.64      162.50     73.86 o
  -3  15   2       32.64      103.40     88.63 o
  -1  15   2      285.50      256.08    100.66 o
   1  15   2       11.01      -81.62     81.62 o
   3  15   2      256.67      252.02    162.51 o
   5  15   2      376.86      325.73    140.35 o
   7  15   2      354.91      216.68    109.32 o
   9  15   2       62.28       45.79     91.04 o
 -10  16   2      237.78       29.55    221.60 o
  -8  16   2      344.38      147.74    280.70 o
  -6  16   2      811.39     1004.82    265.98 o
  -4  16   2     1369.30     1300.68    177.37 o
  -2  16   2      282.07      295.47    118.19 o
   0  16   2        9.99      138.16     96.02 o
   2  16   2     1879.21     1684.59    172.25 o
   4  16   2      719.08      709.26    147.76 o
   6  16   2      302.42      177.28    114.91 o
  -7  17   2       91.11      162.49    236.36 o
  -5  17   2       34.40     -192.03    206.81 o
  -3  17   2       20.73      162.49    147.72 o
  -1  17   2       51.25      132.95    118.18 o
   1  17   2       69.44      129.47     88.33 o
   3  17   2       19.61      -12.44     95.57 o
   5  17   2        0.57      162.49    162.49 o
  -4  18   2      569.58      517.13    118.20 o
  -2  18   2      160.71       88.64    118.18 o
   0  18   2       33.01       14.77    132.95 o
 -21   1   3       17.57        9.74    317.59 o
 -19   1   3      341.26      193.15    229.00 o
 -17   1   3     4164.69     4329.54    284.19 o
 -15   1   3     6534.72     6745.79    270.58 o
 -13   1   3      468.29      595.03    169.92 o
 -11   1   3     6689.50     5450.03    205.94 o
  -9   1   3   122684.19   120662.10   5263.24 o
  -7   1   3    98736.47    89652.48   2463.90 o
  -5   1   3    20825.09    17978.63    875.97 o
  -3   1   3    40631.61    40814.60   1934.17 o
  -1   1   3    43121.50    41890.55   4174.95 o
   3   1   3    35540.46    33130.79    827.83 o
   5   1   3     1827.67     2710.68    208.45 o
   7   1   3    11851.39    11888.23    325.99 o
   9   1   3    11106.36    12268.67    535.01 o
  11   1   3     5966.15     6916.03    387.68 o
  13   1   3        7.35      169.88    250.03 o
  15   1   3      659.40      487.60    295.06 o
 -20   2   3      104.78     -155.64    155.64 o
 -18   2   3     1018.58      826.00    155.17 o
 -16   2   3      237.11      128.53    102.91 o
 -14   2   3      171.61       59.09    258.53 o
 -12   2   3      655.56      687.90     73.15 o
 -10   2   3     6949.73     6897.24    252.52 o
  -8   2   3        0.87      159.08     62.63 o
  -6   2   3      539.91      484.24     51.34 o
  -4   2   3     1140.65     1705.78     77.96 o
  -2   2   3      270.79      218.99     52.25 o
   0   2   3     2756.49     2860.72    229.90 o
   2   2   3     1405.16     1140.91    162.76 o
   4   2   3     3396.61     3294.48    135.01 o
   6   2   3      245.62      225.31    280.71 o
   8   2   3       34.77       81.25    199.42 o
  10   2   3       36.14     -134.59    134.59 o
  12   2   3      173.46      240.71    177.28 o
  14   2   3      254.86      259.84    254.16 o
  16   2   3       13.44      -28.41    250.53 o
 -19   3   3      461.03      547.68    144.84 o
 -17   3   3      518.75      483.45    127.80 o
 -15   3   3     2268.73     2537.28    155.86 o
 -13   3   3      113.71      -47.79     77.81 o
 -11   3   3     1524.25     1145.65     91.14 o
  -9   3   3    19170.35    15394.04    486.36 o
  -7   3   3    39154.81    35188.04    970.77 o
  -5   3   3    17919.47    16337.66    574.05 o
  -3   3   3      110.85      -19.70     46.15 o
  -1   3   3     6057.26     4926.58    203.61 o
   1   3   3    46164.87    45412.84   1684.11 o
   3   3   3     7879.99     6364.73    379.59 o
   5   3   3      265.91      510.06    192.07 o
   7   3   3     1086.85     1138.94    206.96 o
   9   3   3     4255.49     4362.09    230.36 o
  11   3   3     3060.85     3452.15    377.27 o
  13   3   3        0.73      218.29    236.35 o
  15   3   3      204.94      902.06    561.37 o
 -20   4   3      977.61      671.64    180.38 o
 -18   4   3      662.72      712.66    310.30 o
 -16   4   3       26.53       57.53    118.18 o
 -14   4   3      354.59      277.93    103.42 o
 -12   4   3    10392.34    10211.18    471.41 o
 -10   4   3     8521.67     7978.87    351.95 o
  -8   4   3    10509.80    12308.58   1639.93 o
  -6   4   3     4492.53     3761.28    571.40 o
  -4   4   3     2238.65     2182.20    125.90 o
  -2   4   3      256.09       66.49     51.72 o
   0   4   3      687.76      632.57     94.08 o
   2   4   3     6529.98     5793.45    252.76 o
   4   4   3    13818.45    14040.08    358.62 o
   6   4   3     4916.93     4328.39    162.21 o
   8   4   3      735.30      768.44    149.11 o
  10   4   3      314.95      224.38    166.17 o
  12   4   3     3028.96     2423.96    303.26 o
  14   4   3     1067.23     1071.64    234.95 o
  16   4   3       67.64     -122.54    223.46 o
 -19   5   3        0.12      179.64    133.37 o
 -17   5   3      301.58      388.99    104.29 o
 -15   5   3     1194.26     1228.83    117.57 o
 -13   5   3     2475.76     2536.96    355.03 o
 -11   5   3      120.33       23.46     84.72 o
  -9   5   3     2381.20     2625.15    229.38 o
  -7   5   3     1655.52     1215.45    170.12 o
  -5   5   3     3581.04     4192.51    229.01 o
  -3   5   3     9095.52     9708.75    850.34 o
  -1   5   3    19888.29    19402.22    739.58 o
   1   5   3     3408.98     2966.10    120.18 o
   3   5   3     1087.75     1126.80    104.55 o
   5   5   3      187.86      236.38    104.47 o
   7   5   3     2338.74     2265.07    192.32 o
   9   5   3       22.45      -51.70    132.95 o
  11   5   3      314.18      337.44    130.27 o
  13   5   3        0.22     -109.86    158.49 o
  15   5   3      135.65      -68.18    201.89 o
 -20   6   3     2055.64     2248.73    218.79 o
 -18   6   3     1462.90     1277.51    288.23 o
 -16   6   3      232.89      509.97    147.73 o
 -14   6   3     4218.07     4584.75    205.37 o
 -12   6   3    22572.07    22828.89   1803.56 o
 -10   6   3    18937.63    18373.16    548.14 o
  -8   6   3       56.27      572.34    138.42 o
  -6   6   3     4870.50     5181.80    268.92 o
  -4   6   3    31605.07    32248.59   1272.42 o
  -2   6   3    48084.87    47703.66   1833.68 o
   0   6   3     5414.48     7510.78    246.08 o
   2   6   3    15575.49    15248.13    426.06 o
   4   6   3    31447.30    32405.72    821.40 o
   6   6   3    18018.88    17849.92    512.95 o
   8   6   3       71.26      420.42    339.76 o
  10   6   3      731.26      787.38    155.69 o
  12   6   3     4012.81     3975.75    328.52 o
  14   6   3     2485.01     3164.52    290.96 o
 -19   7   3       32.68      105.31    206.81 o
 -17   7   3       12.35       43.30    149.04 o
 -15   7   3     1074.01     1101.51    115.93 o
 -13   7   3     3030.54     2951.18    532.64 o
 -11   7   3      422.93      520.01    243.79 o
  -9   7   3      153.90      236.37     98.34 o
  -7   7   3     1310.36     1480.63    184.83 o
  -5   7   3     1012.71      952.04    130.36 o
  -3   7   3        1.85      -55.61     88.63 o
  -1   7   3     1037.74      929.10     89.40 o
   1   7   3     7018.38     7170.11    415.92 o
   3   7   3     1475.07     1202.93    109.42 o
   5   7   3     2009.24     1933.52    155.31 o
   7   7   3      696.18      871.88    206.89 o
   9   7   3      334.30       68.19    134.61 o
  11   7   3        8.27      292.58    161.65 o
  13   7   3       95.36       69.64    141.81 o
  15   7   3      229.20      302.85    208.92 o
 -18   8   3      703.26      647.07    147.76 o
 -16   8   3       92.24       82.30    140.34 o
 -14   8   3     1509.16     1308.64     98.17 o
 -12   8   3    19103.22    25623.81   2790.71 o
 -10   8   3     8243.04    11385.62   1172.70 o
  -8   8   3      422.64      635.36    192.09 o
  -6   8   3     7947.12     9242.06    690.79 o
  -4   8   3    21003.99    21058.66    667.07 o
  -2   8   3    27160.76    27918.38    843.20 o
   0   8   3     3326.51     3083.13    150.25 o
   2   8   3    15109.06    15570.06    450.02 o
   4   8   3    26776.16    28021.45    939.02 o
   6   8   3    10610.37    10264.26    810.01 o
   8   8   3      262.57      264.15    228.99 o
  10   8   3      291.98      150.31    117.10 o
  12   8   3     2627.45     3085.99    243.48 o
  14   8   3     1934.69     2137.14    237.58 o
 -17   9   3       43.25      -55.39     81.25 o
 -15   9   3      238.06      105.63     91.05 o
 -13   9   3       22.60      192.03    206.81 o
 -11   9   3      903.41      546.82    236.46 o
  -9   9   3      195.47      394.34    134.60 o
  -7   9   3      266.24      443.23    114.92 o
  -5   9   3      323.17      244.95     95.59 o
  -3   9   3      569.80      462.65     81.28 o
  -1   9   3       22.92      -73.86    147.72 o
   1   9   3     2558.51     2449.87    117.70 o
   3   9   3     1416.41     1334.18    280.91 o
   5   9   3      691.75      795.79     98.86 o
   7   9   3      340.91      285.93     96.03 o
   9   9   3      123.67       71.18    113.49 o
  11   9   3       14.35      107.90    147.72 o
  13   9   3      170.19      141.16    138.43 o
 -18  10   3      450.36      536.16    110.81 o
 -16  10   3       19.42        9.33     43.56 o
 -14  10   3      229.63      206.83    177.28 o
 -12  10   3     2053.63     2173.64    414.03 o
 -10  10   3     6018.47     8935.94    992.88 o
  -8  10   3     1496.88     2004.88    399.18 o
  -6  10   3      388.75      446.80    155.14 o
  -4  10   3     6058.15     6242.21    289.15 o
  -2  10   3     5788.17     5888.82    179.29 o
   0  10   3      789.87      837.21     81.66 o
   2  10   3     1180.99     1076.25     95.64 o
   4  10   3     3736.15     3568.21    229.44 o
   6  10   3     3624.80     3726.21    213.12 o
   8  10   3      879.22      620.78    251.23 o
  10  10   3       86.05      369.31    147.72 o
  12  10   3     1181.08      961.49    177.35 o
 -17  11   3      432.95      620.52    325.03 o
 -15  11   3      303.67      620.49    472.76 o
 -13  11   3      265.61      339.79    206.83 o
 -11  11   3      791.54      591.10    251.22 o
  -9  11   3     3210.87     5090.00    443.89 o
  -7  11   3     6914.45     9013.68    778.48 o
  -5  11   3     3429.25     3858.73    136.62 o
  -3  11   3     1086.04      804.59     81.30 o
  -1  11   3     6807.16     7061.36    237.40 o
   1  11   3     8685.99     9206.06    326.08 o
   3  11   3     2002.35     2216.80    172.30 o
   5  11   3     1120.01     1038.50    122.98 o
   7  11   3      427.37      363.46    102.92 o
   9  11   3     1188.47      842.43    135.86 o
  11  11   3      566.86      470.84    155.67 o
 -16  12   3      104.59     -251.13    251.13 o
 -14  12   3      118.81      -14.77    192.04 o
 -12  12   3     2566.74     2588.05    428.88 o
 -10  12   3     4543.31     6528.55    755.00 o
  -8  12   3        5.88      -20.14    132.95 o
  -6  12   3      847.79     1254.74    465.52 o
  -4  12   3      638.81      561.52     73.88 o
  -2  12   3      747.65      818.68    177.33 o
   0  12   3     2352.95     2549.28    207.07 o
   2  12   3     1218.56     1190.63    192.15 o
   4  12   3     2081.70     2286.14    149.19 o
   6  12   3      133.80       72.22     92.28 o
   8  12   3        0.34      149.36     92.28 o
  10  12   3       63.59      147.72    354.53 o
 -15  13   3      692.18     1285.49    369.39 o
 -13  13   3        1.60      192.03    280.66 o
 -11  13   3     1812.22     1788.82    384.37 o
  -9  13   3    10984.70    15827.68   1692.64 o
  -7  13   3     4979.72     6185.57    547.88 o
  -5  13   3      557.18      726.26    206.86 o
  -3  13   3     1704.69     1746.98    144.94 o
  -1  13   3     2745.26     2839.93    142.58 o
   1  13   3    12496.88    13649.77    586.39 o
   3  13   3     1226.82     1146.45    113.55 o
   5  13   3        2.33      -22.16     94.01 o
   7  13   3     1345.36     1250.58    145.20 o
   9  13   3      921.82     1002.08    151.24 o
 -14  14   3       81.64       29.54    221.58 o
 -12  14   3      463.07      561.43    295.49 o
 -10  14   3     1173.34     1640.50    325.14 o
  -8  14   3      555.41      650.12    206.86 o
  -6  14   3      766.41      975.51    317.71 o
  -4  14   3     2970.24     3397.30    170.62 o
  -2  14   3     1680.11     1615.29    123.01 o
   0  14   3     1383.38     1400.04    129.21 o
   2  14   3     1235.91     1357.15    199.53 o
   4  14   3     1097.67      967.03    192.13 o
   6  14   3      537.23      274.40    109.33 o
   8  14   3       42.67       35.17    109.30 o
 -11  15   3      156.79     -295.45    295.45 o
  -9  15   3     2446.73     3489.76    458.40 o
  -7  15   3     2857.86     3431.35    547.24 o
  -5  15   3      703.85      667.99    325.08 o
  -3  15   3      606.06      500.70    140.37 o
  -1  15   3     1131.50      920.06    302.98 o
   1  15   3     6351.51     6397.46    356.34 o
   3  15   3     1357.60     1320.25    141.89 o
   5  15   3        2.13       20.99     95.57 o
   7  15   3      392.60      331.74    169.90 o
 -10  16   3       62.29      620.43    295.44 o
  -8  16   3       89.47      265.90    265.90 o
  -6  16   3       38.28      -29.54    206.81 o
  -4  16   3       53.95       66.47     68.94 o
  -2  16   3      240.15      192.05    103.41 o
   0  16   3        0.14      -26.59     98.33 o
   2  16   3      114.26      162.50     92.28 o
   4  16   3       15.66      167.41    109.30 o
   6  16   3       10.66      103.40    118.17 o
  -7  17   3      487.05       88.65    280.72 o
  -5  17   3      247.36      177.28    251.14 o
  -3  17   3       81.45       13.29     91.05 o
  -1  17   3      489.36      273.33    124.07 o
   1  17   3      817.67      792.59    122.95 o
   3  17   3      384.55      431.40    122.93 o
  -2  18   3      267.96      177.28    132.96 o
 -20   0   4     3174.84     3002.70    384.58 o
 -18   0   4     4309.42     5106.52    636.46 o
 -16   0   4     4343.67     4219.53    518.19 o
 -14   0   4     1366.32     1153.14    162.62 o
 -12   0   4    36180.76    35173.43   1756.40 o
 -10   0   4    97671.88    98623.95   3107.40 o
  -8   0   4    70693.29    68273.73   3446.09 o
  -6   0   4      566.11      413.90     73.91 o
  -4   0   4    38356.16    37220.39   1511.25 o
  -2   0   4    38591.96    35229.41   1791.85 o
   0   0   4   110917.62   117411.83   5743.70 o
   2   0   4    11888.84    11764.98    403.63 o
   4   0   4    81354.66    87519.84   2659.75 o
   6   0   4    24401.40    25173.55    901.20 o
   8   0   4    13733.45    15696.22    759.49 o
  10   0   4     1325.37     1995.56    325.20 o
  12   0   4     1114.09      665.07    251.25 o
  14   0   4     2997.26     3032.04    576.83 o
 -21   1   4        4.57     -112.27    310.21 o
 -19   1   4        0.01     -113.68    119.78 o
 -17   1   4      161.60       73.22    119.79 o
 -15   1   4      141.69      212.45    192.05 o
 -13   1   4      770.86      937.43    125.33 o
 -11   1   4       36.69     -132.95    132.95 o
  -9   1   4      251.57      251.18     73.88 o
  -7   1   4     1151.48     1297.62     73.21 o
  -5   1   4     1091.04     1329.05    110.95 o
  -3   1   4      226.03       44.33     62.69 o
  -1   1   4    17121.06    16450.84    468.11 o
   1   1   4       17.37      -29.54     62.67 o
   3   1   4    14234.55    14773.05    354.29 o
   5   1   4      968.42      771.23    170.00 o
   7   1   4      217.92      -42.21    129.15 o
   9   1   4      246.60       66.48    114.91 o
  11   1   4      150.22       50.99    206.82 o
  13   1   4      231.18      326.90    194.04 o
  15   1   4       45.31      -24.33    398.84 o
 -20   2   4     1493.51     1444.44    347.35 o
 -18   2   4     5907.11     6576.63    666.55 o
 -16   2   4     3257.03     3270.89    229.35 o
 -14   2   4      236.55      198.71    140.35 o
 -12   2   4     6070.01     5448.51    318.91 o
 -10   2   4    34484.50    33009.38    817.07 o
  -8   2   4    50110.26    46165.78   1888.74 o
  -6   2   4     3337.55     2921.55    115.35 o
  -4   2   4     4419.68     4421.68    135.38 o
  -2   2   4    40482.01    37746.09   1290.63 o
   0   2   4    19037.72    16322.55    463.56 o
   2   2   4     4831.25     5779.19    304.24 o
   4   2   4     7833.85     7678.97    230.53 o
   6   2   4     6313.14     6373.25    304.12 o
   8   2   4     2454.63     2823.55    281.07 o
  10   2   4       18.52       33.48    155.64 o
  12   2   4     1646.00     1936.96    266.40 o
  14   2   4     1394.70     1463.26    269.33 o
 -21   3   4      116.57      138.86    147.50 o
 -19   3   4      561.11      449.28    147.75 o
 -17   3   4      445.32      541.71    109.33 o
 -15   3   4     1124.35     1396.81    136.50 o
 -13   3   4      139.19      113.84    177.28 o
 -11   3   4      414.80      355.76     66.08 o
  -9   3   4      436.69      309.72     60.12 o
  -7   3   4     9149.63     8744.07    253.00 o
  -5   3   4    16054.77    15179.02    512.01 o
  -3   3   4    16780.61    16150.08    559.58 o
  -1   3   4    18746.19    18215.64    601.43 o
   1   3   4    17332.93    15901.52    375.69 o
   3   3   4    11572.41    11248.29    447.48 o
   5   3   4     1511.65     1532.14    192.24 o
   7   3   4       58.49     -139.28    147.72 o
   9   3   4      417.69      467.88    155.67 o
  11   3   4     1118.40     1755.12    273.42 o
  13   3   4      304.85      631.49    222.97 o
  15   3   4       23.29     -298.08    298.08 o
 -20   4   4     1200.92     1409.83    172.16 o
 -18   4   4     1077.38     1384.99    391.64 o
 -16   4   4      190.38      332.72    236.37 o
 -14   4   4      598.67      754.55    162.54 o
 -12   4   4     9792.00    10484.46    349.82 o
 -10   4   4    18308.58    18751.61    478.37 o
  -8   4   4    12916.19    11513.78    410.80 o
  -6   4   4     3905.79     4093.00    156.29 o
  -4   4   4     1383.97     1257.68     73.23 o
  -2   4   4     3600.43     3442.53    155.71 o
   0   4   4    15017.66    14838.31    358.57 o
   2   4   4     4936.78     4578.55    281.87 o
   4   4   4      537.45      552.82    125.61 o
   6   4   4     3817.46     3544.96    177.08 o
   8   4   4     1016.47     1045.85    145.20 o
  10   4   4      402.45      177.30    156.71 o
  12   4   4       70.06     -121.29    199.42 o
  14   4   4      379.77      479.43    384.12 o
 -19   5   4        2.37      -17.23    120.20 o
 -17   5   4     2839.64     2896.99    295.83 o
 -15   5   4     1436.28     1286.10    115.96 o
 -13   5   4     4594.49     4912.37    570.24 o
 -11   5   4      883.99      765.06    251.27 o
  -9   5   4    34085.86    35883.25   2121.26 o
  -7   5   4    69296.09    70627.46   4221.89 o
  -5   5   4    16949.27    15127.08    712.97 o
  -3   5   4      877.16     1036.52     96.10 o
  -1   5   4    13789.89    13881.68    327.53 o
   1   5   4    33558.00    33884.57    911.66 o
   3   5   4    31312.53    31447.59    716.28 o
   5   5   4     6634.48     5782.87    333.82 o
   7   5   4      214.90      266.63    109.32 o
   9   5   4      939.79     1077.42    187.24 o
  11   5   4     2568.42     2930.67    302.04 o
  13   5   4     1010.38     1694.69    628.07 o
 -20   6   4       25.14      119.56    143.94 o
 -18   6   4      153.87       90.28     87.24 o
 -16   6   4     1176.00     1257.55    180.41 o
 -14   6   4     2923.41     3110.38    229.32 o
 -12   6   4        1.51      901.07    576.10 o
 -10   6   4     2706.12     3305.92    784.33 o
  -8   6   4     5486.24     7545.17    563.66 o
  -6   6   4     8627.47    10395.97   1279.51 o
  -4   6   4     1545.38     1553.29     73.22 o
  -2   6   4     2878.79     2587.36    214.74 o
   0   6   4     4335.73     5048.97    274.26 o
   2   6   4      115.27      213.44    302.85 o
   4   6   4      783.11      697.47    114.96 o
   6   6   4     3628.93     3639.02    195.60 o
   8   6   4      308.97      321.97    151.21 o
  10   6   4       68.22      -29.54    105.70 o
  12   6   4      290.85      559.80    214.22 o
  14   6   4      120.28      272.06    300.52 o
 -19   7   4       79.21        2.27    140.34 o
 -17   7   4     1165.29     1052.91    130.79 o
 -15   7   4     1512.48     1407.71    236.52 o
 -13   7   4    12730.28    13668.98    803.18 o
 -11   7   4       58.23       89.98    103.41 o
  -9   7   4     7157.33     7991.82   1350.67 o
  -7   7   4    50960.15    59948.80   2654.81 o
  -5   7   4    20430.93    22837.98   2052.91 o
  -3   7   4    16357.14    16830.01    621.06 o
  -1   7   4    16911.01    17900.75    722.99 o
   1   7   4    46183.02    50616.99   1816.47 o
   3   7   4    46957.72    50266.09   1790.91 o
   5   7   4    11778.93    12496.31    482.30 o
   7   7   4     1402.47     1035.85    140.83 o
   9   7   4     4546.70     4624.13    344.52 o
  11   7   4     3930.83     4821.26    379.88 o
  13   7   4      696.77      809.91    244.93 o
 -18   8   4      120.86      122.78    101.70 o
 -16   8   4      188.74      225.29     70.07 o
 -14   8   4      296.23      363.15    214.22 o
 -12   8   4      574.39      206.87    177.32 o
 -10   8   4     1675.76     2119.79    295.73 o
  -8   8   4        7.76     -119.78    119.78 o
  -6   8   4     9079.34    11363.84    888.86 o
  -4   8   4     3787.54     3942.24    131.08 o
  -2   8   4     7445.70     6841.75    467.83 o
   0   8   4        2.30      -29.54    177.26 o
   2   8   4      489.04      567.05    421.13 o
   4   8   4     1698.76     1540.10    184.83 o
   6   8   4      734.89      390.13    127.82 o
   8   8   4       88.22      111.36    134.59 o
  10   8   4       25.34     -236.35    236.35 o
  12   8   4        5.86     -184.65    184.65 o
 -19   9   4       73.17      109.19    317.60 o
 -17   9   4      868.06      643.83    258.60 o
 -15   9   4      959.14     1123.15    280.79 o
 -13   9   4     3816.25     4069.98    636.40 o
 -11   9   4     1653.78     2416.47    214.13 o
  -9   9   4     6859.79     8745.91    585.84 o
  -7   9   4    15924.45    21188.67   1439.42 o
  -5   9   4     5728.99     5394.00    326.21 o
  -3   9   4     2471.20     2497.19    147.96 o
  -1   9   4     2576.73     2660.48    119.11 o
   1   9   4    13107.44    13306.54    451.00 o
   3   9   4    12560.06    13079.91    654.74 o
   5   9   4     4035.09     4020.68    340.49 o
   7   9   4       36.97        7.39    125.34 o
   9   9   4      988.15     1132.66    141.87 o
  11   9   4     1341.82     1507.57    236.48 o
  13   9   4      678.19      893.09    199.47 o
 -18  10   4      304.55      -14.77    295.47 o
 -16  10   4       49.33       88.63    251.12 o
 -14  10   4        6.97       88.63    177.26 o
 -12  10   4     1910.16     2587.51    399.22 o
 -10  10   4     4559.91     5972.68    770.01 o
  -8  10   4     3340.84     4111.23    488.40 o
  -6  10   4      185.03       28.90    119.79 o
  -4  10   4      360.90      253.13     73.87 o
  -2  10   4      700.44      662.34    169.95 o
   0  10   4      938.59     1089.22     98.38 o
   2  10   4       28.52      206.81    132.95 o
   4  10   4       28.23      -86.30     98.82 o
   6  10   4     1266.18     1218.63    138.50 o
   8  10   4      479.16      452.71    127.80 o
  10  10   4       79.91      110.79    135.79 o
  12  10   4        5.58       -7.39    167.12 o
 -17  11   4        6.08      428.38    295.43 o
 -15  11   4      621.71      517.15    251.19 o
 -13  11   4     1814.62     1759.30    369.60 o
 -11  11   4      670.79      857.04    265.98 o
  -9  11   4      410.40      586.56    251.17 o
  -7  11   4     2193.45     2661.08    288.40 o
  -5  11   4     5528.43     6443.20    190.06 o
  -3  11   4     1194.31     1298.04     94.80 o
  -1  11   4        0.53       72.72     62.63 o
   1  11   4     1672.37     1712.34    465.74 o
   3  11   4     2609.61     2295.15    151.39 o
   5  11   4        5.08       82.72     98.33 o
   7  11   4        0.40      -88.63    147.72 o
   9  11   4      220.02      546.21    140.73 o
  11  11   4      541.22      456.49    169.91 o
 -16  12   4      360.67      384.12    265.93 o
 -14  12   4      489.04      576.22    325.05 o
 -12  12   4     2763.27     3741.95    473.29 o
 -10  12   4     4140.44     5854.46    509.96 o
  -8  12   4     2929.65     3698.40    502.98 o
  -6  12   4      339.83      196.99    265.94 o
  -4  12   4     5778.40     5946.77    213.33 o
  -2  12   4     3222.50     3685.77    206.14 o
   0  12   4     1202.94     1091.54    104.34 o
   2  12   4       69.71      131.31     92.28 o
   4  12   4     1651.90     1398.85    136.53 o
   6  12   4      567.36      161.86    125.59 o
   8  12   4      794.02      726.28    156.73 o
  10  12   4        5.27       57.99    140.72 o
 -15  13   4      683.62     1093.41    413.72 o
 -13  13   4      972.31     1211.78    399.00 o
 -11  13   4     2494.15     3356.93    473.22 o
  -9  13   4       66.70     -130.26    130.26 o
  -7  13   4     1026.70     1456.09    288.19 o
  -5  13   4     1172.89     1169.79    229.10 o
  -3  13   4     1020.24      945.17    169.96 o
  -1  13   4      586.05      576.26    118.21 o
   1  13   4     1500.34     1416.88    221.74 o
   3  13   4     2459.17     2109.65    414.08 o
   5  13   4        0.67     -169.87    169.87 o
   7  13   4      104.95      208.74    119.78 o
   9  13   4      189.29      285.23    134.60 o
 -14  14   4      821.13      842.26    280.75 o
 -12  14   4     2418.24     2839.05    739.34 o
 -10  14   4     4362.50     7089.18    858.40 o
  -8  14   4     1767.01     1815.02    223.63 o
  -6  14   4      678.96      554.70    302.92 o
  -4  14   4     1871.77     1647.62    133.06 o
  -2  14   4     4933.85     5470.75    473.80 o
   0  14   4     4644.12     4163.55    584.75 o
   2  14   4      275.08      212.74     98.34 o
   4  14   4     2012.27     1586.86    158.63 o
   6  14   4     1893.56     1788.79    236.53 o
   8  14   4     1055.32     1091.85    183.15 o
 -13  15   4      580.82      384.15    369.38 o
 -11  15   4      396.54      236.39    295.48 o
  -9  15   4       64.36      118.18    295.44 o
  -7  15   4      398.58      610.09    177.29 o
  -5  15   4      467.22      537.07    125.59 o
  -3  15   4        1.65      111.11    104.27 o
  -1  15   4       89.93      185.47     87.24 o
   1  15   4      517.40      458.03    147.75 o
   3  15   4       92.95      136.31    109.31 o
   5  15   4      139.24       44.32    104.46 o
   7  15   4      170.49      318.38    236.36 o
 -10  16   4     1022.06     1640.33    354.67 o
  -8  16   4     1259.79      783.31    339.93 o
  -6  16   4       37.46     -147.72    167.13 o
  -4  16   4      411.66      403.76    147.74 o
  -2  16   4     1074.39     1140.17    362.07 o
   0  16   4      990.58      726.99    140.39 o
   2  16   4        3.62      147.72    147.72 o
   4  16   4      543.33      428.47    146.26 o
  -7  17   4       96.04      -59.09    265.90 o
  -5  17   4      178.73      187.53    187.16 o
  -3  17   4       29.67       66.47    110.79 o
  -1  17   4      138.38      143.50    106.36 o
   1  17   4       89.47       21.10    110.79 o
 -21   1   5     2216.39     1883.59    191.32 o
 -19   1   5     1706.04     1538.09    167.25 o
 -17   1   5      569.85      428.50    109.33 o
 -15   1   5     2910.72     3269.93    310.72 o
 -13   1   5    15248.38    15287.42    617.00 o
 -11   1   5    11243.89     9921.35    296.86 o
  -9   1   5     1735.84     1985.67    125.75 o
  -7   1   5    93949.38    92872.74   3028.63 o
  -5   1   5    55229.96    51153.89   1523.83 o
  -3   1   5    35133.66    32932.39    890.23 o
  -1   1   5        0.89     1455.16    161.65 o
   1   1   5     8119.66     7760.59    238.10 o
   3   1   5    93919.30   101450.67   1990.76 o
   5   1   5    17942.71    18752.31    501.98 o
   7   1   5     2151.58     1793.13    310.59 o
   9   1   5     1219.52      958.03    172.22 o
  11   1   5     3000.91     3309.38    265.34 o
  13   1   5     2323.02     2545.73    290.52 o
 -22   2   5        2.18       11.21    177.26 o
 -20   2   5        1.13        8.21    206.80 o
 -18   2   5       44.65      487.48    158.55 o
 -16   2   5     2011.52     4791.49    815.39 o
 -14   2   5      670.94      729.20    753.66 o
 -12   2   5      766.07      689.23    114.96 o
 -10   2   5     7188.65     7221.23    194.14 o
  -8   2   5    21201.15    20460.87    515.82 o
  -6   2   5     9216.16     9923.53    263.68 o
  -4   2   5     9845.17     9691.33    334.23 o
  -2   2   5     4008.15     4172.89    145.75 o
   0   2   5       80.09      -29.55     70.91 o
   2   2   5     8673.86     8400.43    758.75 o
   4   2   5      336.97        4.22    106.38 o
   6   2   5      140.90      198.38    109.31 o
   8   2   5      204.42       81.25    167.14 o
  10   2   5       58.55      -42.21    141.81 o
  12   2   5       50.56       -7.20    203.48 o
  14   2   5       18.06      184.79    265.02 o
 -21   3   5     1973.50     2094.95    384.37 o
 -19   3   5     1538.76     1595.54    177.38 o
 -17   3   5        2.58      602.16    546.55 o
 -15   3   5      189.33      301.98    140.35 o
 -13   3   5     4044.19     4150.60    165.75 o
 -11   3   5     3857.17     3510.11    318.48 o
  -9   3   5      616.93      527.43     81.66 o
  -7   3   5      674.18      673.53     96.08 o
  -5   3   5    21001.83    20195.44    532.26 o
  -3   3   5     6003.69     5785.21    245.26 o
  -1   3   5        1.82      354.52    147.72 o
   1   3   5     2762.27     2676.82    407.18 o
   3   3   5    23906.50    23232.27    751.58 o
   5   3   5     5946.75     5648.19    219.44 o
   7   3   5     2576.81     2527.38    198.75 o
   9   3   5        9.29      -96.02    199.42 o
  11   3   5      730.62      914.31    176.71 o
  13   3   5     1076.65     1148.70    256.62 o
 -20   4   5     1026.30      966.49    199.50 o
 -18   4   5     4254.33     4517.33    293.04 o
 -16   4   5     2289.29     2222.91    191.37 o
 -14   4   5     1237.63     1478.05    124.13 o
 -12   4   5     1520.58     1504.65    199.62 o
 -10   4   5    13700.79    13308.71    507.33 o
  -8   4   5    29162.71    26938.30    838.45 o
  -6   4   5    16272.36    16013.80    480.24 o
  -4   4   5      678.66      977.73     92.34 o
  -2   4   5     8058.26     8177.07    214.02 o
   0   4   5     4749.58     4602.95    348.56 o
   2   4   5    12614.36    12746.88    326.39 o
   4   4   5      554.30      585.12    113.52 o
   6   4   5     1192.77     1103.88    206.95 o
   8   4   5      770.10      752.03    243.83 o
  10   4   5     1009.16     1038.64    266.02 o
  12   4   5       62.16      592.99    295.44 o
  14   4   5      235.04      167.33    251.96 o
 -21   5   5      406.09      359.84    184.68 o
 -19   5   5     1810.68     1880.04    221.75 o
 -17   5   5      513.52      428.48    104.48 o
 -15   5   5       17.88      295.44    265.89 o
 -13   5   5     3003.86     3418.32    221.97 o
 -11   5   5     6761.90     6697.27    238.18 o
  -9   5   5     4999.09     4403.19    138.94 o
  -7   5   5     2188.89     2013.03     83.71 o
  -5   5   5      234.55      143.72     56.75 o
  -3   5   5    12483.86    12935.97    333.50 o
  -1   5   5     4684.11     4404.89    185.37 o
   1   5   5     4001.07     3745.25    259.30 o
   3   5   5     1804.21     1618.62    140.89 o
   5   5   5     1908.87     1912.57    140.88 o
   7   5   5      425.97      440.92    391.54 o
   9   5   5      165.91      -56.23    155.69 o
  11   5   5       93.97      569.41    226.97 o
  13   5   5      158.64     -118.18    222.95 o
 -20   6   5      750.51      788.51    130.76 o
 -18   6   5     7057.61     7405.88    423.49 o
 -16   6   5     5543.40     5336.95    280.71 o
 -14   6   5      458.16      739.99    339.83 o
 -12   6   5     4829.46     5552.80    570.36 o
 -10   6   5    44836.66    45133.47   6486.67 o
  -8   6   5    56854.80    56279.39   5229.12 o
  -6   6   5    11481.12    10655.63    321.34 o
  -4   6   5      145.09      239.66    118.19 o
  -2   6   5    28155.13    29830.52    657.94 o
   0   6   5    49560.09    55076.05   1334.76 o
   2   6   5     4259.93     3481.69    178.08 o
   4   6   5        3.16      182.18    109.30 o
   6   6   5     5055.70     5087.54    318.48 o
   8   6   5     5144.32     5986.65    444.48 o
  10   6   5      808.58      747.27    180.85 o
  12   6   5       39.61       86.30    197.64 o
 -19   7   5      254.81      373.55    110.80 o
 -17   7   5        0.82      236.35    162.49 o
 -15   7   5       89.55      103.41    132.95 o
 -13   7   5     1723.84     1929.26    251.36 o
 -11   7   5     5352.26     8305.30    896.57 o
  -9   7   5      433.47      873.06    152.59 o
  -7   7   5        4.33        3.69    132.95 o
  -5   7   5     3759.99     3463.56    288.85 o
  -3   7   5     2560.36     2652.86    117.31 o
  -1   7   5     1900.06     1894.30    199.69 o
   1   7   5      257.40      454.31    155.13 o
   3   7   5     1218.89      851.75    162.61 o
   5   7   5      414.43      466.30    127.80 o
   7   7   5      197.89      166.32    339.78 o
   9   7   5      230.86      205.48    199.44 o
  11   7   5      130.47      125.57    188.02 o
  13   7   5       38.94      -21.84    251.12 o
 -20   8   5      381.87      398.25    199.45 o
 -18   8   5     3024.25     3150.28    384.56 o
 -16   8   5     1166.92     1086.31     97.65 o
 -14   8   5     2094.21     2454.69    369.68 o
 -12   8   5     1848.42     1626.54    182.75 o
 -10   8   5    25822.42    37467.34   3637.01 o
  -8   8   5    34087.04    42221.29   5470.90 o
  -6   8   5    11008.03    10607.93    325.22 o
  -4   8   5      357.65      489.07     84.73 o
  -2   8   5    11319.16    11449.17    349.27 o
   0   8   5    20745.77    22377.91   1220.04 o
   2   8   5    10260.26     9407.12    483.06 o
   4   8   5        0.92      -88.63    177.26 o
   6   8   5     5016.14     5657.26    459.10 o
   8   8   5     3750.40     3583.91    281.94 o
  10   8   5      946.94      829.46    273.39 o
  12   8   5       41.61       84.09    201.88 o
 -19   9   5        3.35       37.50     84.89 o
 -17   9   5        9.39       73.86    221.58 o
 -15   9   5      454.62      265.95    221.62 o
 -13   9   5        3.65       61.01    111.83 o
 -11   9   5        0.25      346.08    141.81 o
  -9   9   5      223.76      349.25    127.78 o
  -7   9   5      122.23       63.76     89.32 o
  -5   9   5      119.86      -42.76     42.76 o
  -3   9   5       12.75      -80.86     96.02 o
  -1   9   5      155.06      345.06    243.76 o
   1   9   5      108.86      367.54    130.26 o
   3   9   5      335.28      428.46    119.80 o
   5   9   5      176.68      236.37    147.73 o
   7   9   5      308.00      162.51    135.81 o
   9   9   5        0.39       97.21    420.99 o
  11   9   5        4.08      148.74    149.04 o
 -18  10   5      648.52      576.25    325.06 o
 -16  10   5     1340.12     1182.42    266.05 o
 -14  10   5      131.93      369.32    177.27 o
 -12  10   5       15.41       51.70    135.79 o
 -10  10   5     2480.47     2721.68    280.70 o
  -8  10   5     7806.79     9556.02    830.85 o
  -6  10   5     3899.39     4055.25    146.92 o
  -4  10   5      515.97      629.55    317.69 o
  -2  10   5     3281.22     3198.59    170.20 o
   0  10   5     5334.06     5216.34    451.90 o
   2  10   5     3245.77     2802.66    421.73 o
   4  10   5       16.77      185.88    251.12 o
   6  10   5      304.22      296.66    130.27 o
   8  10   5     1035.89      912.17    169.95 o
  10  10   5      584.87      204.95    169.92 o
 -17  11   5       24.39       29.54    280.67 o
 -15  11   5      613.33      472.82    265.96 o
 -13  11   5     1017.87     1433.53    310.35 o
 -11  11   5        2.98      213.13    141.81 o
  -9  11   5        9.62      150.67    288.05 o
  -7  11   5      907.70      928.64    170.30 o
  -5  11   5     3881.69     3888.62    135.76 o
  -3  11   5     4279.69     4865.29    235.32 o
  -1  11   5        4.86      -13.03     81.24 o
   1  11   5     2077.47     2004.66    147.65 o
   3  11   5     2692.38     2296.34    154.11 o
   5  11   5      775.27      753.63    133.95 o
   7  11   5      871.16      892.44    199.49 o
   9  11   5        5.95      169.05    140.33 o
 -16  12   5     1211.54      901.52    384.25 o
 -14  12   5     1231.60     1477.96    384.27 o
 -12  12   5      463.36      471.78    406.31 o
 -10  12   5     1661.94     1288.24    223.11 o
  -8  12   5     4918.04     5508.16    458.85 o
  -6  12   5      195.28      217.90    114.01 o
  -4  12   5      220.34      197.43    102.62 o
  -2  12   5      226.85      167.43     96.03 o
   0  12   5      803.04      781.11    102.64 o
   2  12   5     3120.45     2867.50    340.26 o
   4  12   5      313.94      242.29    102.91 o
   6  12   5      665.59      796.47    134.63 o
   8  12   5      273.03      263.73    140.74 o
 -15  13   5     1320.98     1404.06    413.83 o
 -13  13   5     2465.55     2706.07    561.92 o
 -11  13   5     1036.73     1285.56    240.35 o
  -9  13   5       56.12       36.68    151.19 o
  -7  13   5     8692.04     9535.72    594.87 o
  -5  13   5     4218.14     4816.37    213.11 o
  -3  13   5     1235.62     1442.57    436.03 o
  -1  13   5      103.39       40.62     91.05 o
   1  13   5     1115.70      987.45    140.40 o
   3  13   5     6585.41     6196.16    444.47 o
   5  13   5     1674.81     1483.10    184.69 o
   7  13   5      209.83      280.69    156.69 o
 -14  14   5      485.91      458.01    280.72 o
 -12  14   5        2.49     -132.95    295.43 o
 -10  14   5       94.66     -136.53    172.12 o
  -8  14   5     1079.25      853.99    174.00 o
  -6  14   5      613.63      757.58    155.68 o
  -4  14   5       94.77      -62.98     69.56 o
  -2  14   5      842.20      672.16    384.21 o
   0  14   5      888.66      775.43    111.88 o
   2  14   5      563.42      472.42    184.69 o
   4  14   5      397.58      353.30    119.80 o
   6  14   5      476.85      460.36    214.23 o
 -13  15   5     1334.66     1670.09    428.61 o
 -11  15   5      632.63      635.35    295.51 o
  -9  15   5       75.73      -86.79    221.58 o
  -7  15   5     1018.34      857.14    295.56 o
  -5  15   5     2662.59     2534.61    157.34 o
  -3  15   5     1755.00     1771.99    288.27 o
  -1  15   5      101.86      -29.54    103.41 o
   1  15   5       54.39      -32.65     95.57 o
   3  15   5     3269.07     2905.24    284.08 o
   5  15   5     1101.88      905.30    155.70 o
 -10  16   5       67.19      561.34    295.44 o
  -8  16   5        2.11      -48.66    302.82 o
  -6  16   5       73.16      236.35    236.35 o
  -4  16   5       82.08       69.20     80.48 o
  -2  16   5        1.29      -73.08     80.47 o
   0  16   5       99.03      181.49    106.36 o
   2  16   5       42.39     -147.72    147.72 o
  -7  17   5      199.68      344.44    197.65 o
  -5  17   5      337.22      419.48    162.51 o
  -3  17   5      656.82      635.35    132.98 o
  -1  17   5      366.21      156.47    109.32 o
 -22   0   6      733.01      664.92    251.19 o
 -20   0   6      364.56      103.42    162.51 o
 -18   0   6     4069.34     3552.17    518.03 o
 -14   0   6     7531.39     7182.20    311.62 o
 -12   0   6        7.10      -88.63     88.63 o
 -10   0   6    16693.35    15326.02    553.77 o
  -8   0   6    92311.77    92651.71   3558.00 o
  -6   0   6   110959.42   111149.44   5837.10 o
  -4   0   6    16066.70    15232.42    540.26 o
  -2   0   6     5017.20     4660.20    237.46 o
   0   0   6    12074.27    10743.27    417.79 o
   2   0   6    88968.51    91903.26   2733.53 o
   4   0   6    17735.76    20302.49    866.48 o
   6   0   6      670.80      576.32    192.11 o
   8   0   6     3597.91     4439.56    399.56 o
  10   0   6     2714.84     3505.23    399.33 o
  12   0   6     1070.47     2231.52    384.24 o
 -21   1   6      193.11      243.75    146.24 o
 -19   1   6       12.99      665.34    308.66 o
 -17   1   6       67.24     2748.33   1034.05 o
 -15   1   6      313.32     1494.96    879.07 o
 -13   1   6     1115.87      863.38    147.82 o
 -11   1   6       69.35      -50.23     73.75 o
  -9   1   6      397.23      406.49     73.14 o
  -7   1   6      383.44      367.85     77.85 o
  -5   1   6      456.21      433.44     70.94 o
  -3   1   6     2675.70     2601.12    177.72 o
  -1   1   6     1348.45     1656.23    236.63 o
   1   1   6    10987.65    13267.42    362.42 o
   3   1   6      706.00      470.28    117.14 o
   5   1   6     3996.39     3934.84    219.13 o
   7   1   6      599.13      542.44    161.70 o
   9   1   6      213.25      398.88    146.25 o
  11   1   6        6.85     -155.10    198.46 o
  13   1   6       27.06       94.96    212.71 o
 -22   2   6      949.58      569.71    273.38 o
 -20   2   6       20.39      -73.86    147.72 o
 -18   2   6     1032.38     1142.74    155.75 o
 -16   2   6    13147.83    14205.48    996.61 o
 -14   2   6    10794.15    11150.17    407.27 o
 -12   2   6      135.36      128.03     60.11 o
 -10   2   6    10444.06    10323.56    262.60 o
  -8   2   6    78460.43    78403.34   1936.29 o
  -6   2   6    70179.19    67983.77   1710.86 o
  -4   2   6    10326.83     9836.71    250.53 o
  -2   2   6     5282.92     5464.48    166.94 o
   0   2   6    27550.42    27893.63   1842.30 o
   2   2   6    26359.30    28116.98    659.95 o
   4   2   6      424.64      490.33    155.14 o
   6   2   6      129.08      -20.31    155.11 o
   8   2   6     1387.49     1900.27    724.32 o
  10   2   6     1529.95     2169.55    509.98 o
  12   2   6      628.83      650.12    233.51 o
 -21   3   6      287.30       89.74    127.34 o
 -19   3   6     1460.41     2066.39    303.02 o
 -17   3   6     6520.92     8247.42    622.91 o
 -15   3   6      962.22     1033.94    295.59 o
 -13   3   6      138.26       91.59    125.57 o
 -11   3   6      208.39      268.45     81.26 o
  -9   3   6     8333.16     8529.04    261.61 o
  -7   3   6     2868.37     3082.77    115.18 o
  -5   3   6      140.96       53.41    118.19 o
  -3   3   6     2385.98     2712.61    259.06 o
  -1   3   6     1565.52     1196.84    109.44 o
   1   3   6      957.61      829.93    151.29 o
   3   3   6      932.70      670.60    135.87 o
   5   3   6      846.97      848.61    130.32 o
   7   3   6      135.86     -109.31    109.31 o
   9   3   6      104.07       71.40    147.72 o
  11   3   6        0.21     -146.20    347.14 o
  13   3   6      240.15      211.65    295.46 o
 -20   4   6      176.85      242.27    295.46 o
 -18   4   6      978.32      890.91    155.17 o
 -16   4   6      583.55     1709.51    724.03 o
 -14   4   6     1869.72     2058.99    273.57 o
 -12   4   6     4459.50     4410.33    152.98 o
 -10   4   6     1256.77     1367.66     73.18 o
  -8   4   6    17973.11    18772.79    524.36 o
  -6   4   6    14810.81    13961.49    448.00 o
  -4   4   6     6020.07     5718.97    167.00 o
  -2   4   6     2419.04     2091.74    120.02 o
   0   4   6      389.61      452.94    132.98 o
   2   4   6     9981.26    10007.12    331.11 o
   4   4   6     2874.05     2876.09    369.93 o
   6   4   6       73.78      104.02    124.05 o
   8   4   6      975.20     1166.31    170.30 o
  10   4   6      335.37      437.84    172.13 o
  12   4   6      239.93      646.33    244.89 o
 -21   5   6     2479.14     2380.92    502.74 o
 -19   5   6     4328.10     4468.25    362.26 o
 -17   5   6     1257.39     1933.15    288.22 o
 -15   5   6     2577.57     2942.09    318.03 o
 -13   5   6     2705.40     3271.96    170.15 o
 -11   5   6    28371.07    29958.06    722.72 o
  -9   5   6     5334.00     5351.10    235.74 o
  -7   5   6      540.22     1100.48    273.39 o
  -5   5   6    24808.90    25578.85    607.15 o
  -3   5   6    12888.98    12661.12    395.43 o
  -1   5   6     8314.62     7839.59    460.76 o
   1   5   6     1168.01     1151.56    117.18 o
   3   5   6     8911.39     9327.02    325.07 o
   5   5   6    13480.08    14697.41    618.45 o
   7   5   6     4078.46     4626.26    305.45 o
   9   5   6       63.57      153.44    169.88 o
  11   5   6       85.95     -166.15    166.15 o
 -20   6   6      513.87      598.06    147.52 o
 -18   6   6      277.08      117.05    147.74 o
 -16   6   6       29.58     1231.76    457.93 o
 -14   6   6     2014.93     2764.84    561.94 o
 -12   6   6     6425.01     7025.80    511.57 o
 -10   6   6       57.30      177.27     88.63 o
  -8   6   6      576.65      584.26     70.53 o
  -6   6   6     2274.16     2162.51    155.36 o
  -4   6   6      796.47      453.50     81.67 o
  -2   6   6     1085.45     1181.18    347.41 o
   0   6   6     1807.95     1608.79    236.64 o
   2   6   6     1554.80     1561.10    145.26 o
   4   6   6      606.00      635.12    130.30 o
   6   6   6        3.19      -96.02    135.79 o
   8   6   6      544.65      440.40    161.69 o
  10   6   6      119.10      531.81    295.45 o
  12   6   6       12.49       35.45    260.50 o
 -19   7   6     2866.92     3164.57    244.03 o
 -17   7   6     2817.64     2939.58    369.77 o
 -15   7   6      156.96      166.61     87.24 o
 -13   7   6      911.94     1145.56     88.67 o
 -11   7   6    24124.85    27849.21   1895.28 o
  -9   7   6     4396.34     4452.33    216.99 o
  -7   7   6      530.06      685.67     96.05 o
  -5   7   6     9641.17     9719.80    262.25 o
  -3   7   6    10714.06    10803.81    580.34 o
  -1   7   6    10561.64    11611.18    336.57 o
   1   7   6      147.45      206.82    155.12 o
   3   7   6     6066.27     6289.75    277.60 o
   5   7   6     9262.23     9467.15    431.51 o
   7   7   6     4055.86     3869.88    518.01 o
   9   7   6        0.75      263.02    450.54 o
  11   7   6      297.33      243.22    310.24 o
 -20   8   6      173.13      232.51     94.74 o
 -18   8   6       20.55      218.81    369.30 o
 -16   8   6      116.50      413.63    162.50 o
 -14   8   6       56.85      330.79    228.97 o
 -12   8   6       15.97       96.02    146.23 o
 -10   8   6      844.33      672.10    229.07 o
  -8   8   6      780.78      787.49     54.89 o
  -6   8   6       65.50       76.08     91.05 o
  -4   8   6      497.07      360.90    192.09 o
  -2   8   6     1536.88     1614.83    149.18 o
   0   8   6     1325.49     1479.07    140.83 o
   2   8   6       67.11      -52.05    147.72 o
   4   8   6       70.66       66.48    146.24 o
   6   8   6      652.93      694.93    138.46 o
   8   8   6      145.89      236.36    170.23 o
  10   8   6        9.91       88.63    208.90 o
 -19   9   6     1942.07     2439.25    443.50 o
 -17   9   6     1235.42     1300.61    325.15 o
 -15   9   6      331.22      236.38    251.16 o
 -13   9   6      557.53      755.60    221.64 o
 -11   9   6    10378.36    12926.34   1159.22 o
  -9   9   6     7368.37     8185.80    451.50 o
  -7   9   6        9.47      154.05    110.79 o
  -5   9   6    10504.35    11190.83    391.51 o
  -3   9   6     6522.33     6861.58    287.84 o
  -1   9   6    11694.22    12367.50    492.39 o
   1   9   6      266.37      158.48    199.45 o
   3   9   6     2752.36     2495.60    236.68 o
   5   9   6     5872.62     5727.92   1214.71 o
   7   9   6     3072.40     4023.55   1375.66 o
   9   9   6      126.90      113.39    214.20 o
 -18  10   6      455.74      192.07    384.14 o
 -16  10   6      369.50      369.35    280.71 o
 -14  10   6      355.40      599.17    187.18 o
 -12  10   6        2.09      206.80    147.72 o
 -10  10   6      299.24      284.78    149.06 o
  -8  10   6     7149.22     7167.67    389.56 o
  -6  10   6     2560.54     2845.27    121.41 o
  -4  10   6     1285.13     1189.51    125.36 o
  -2  10   6      420.15      308.99    117.11 o
   0  10   6      403.45      605.77    177.30 o
   2  10   6     3031.57     3472.32    288.49 o
   4  10   6      903.76      848.47    170.29 o
   6  10   6      624.09      524.54    177.62 o
   8  10   6       85.35      201.60    176.65 o
  10  10   6       69.38      384.07    295.44 o
 -17  11   6     1453.44     2128.39    428.64 o
 -15  11   6      340.35      280.70    325.03 o
 -13  11   6      758.74      524.58    177.63 o
 -11  11   6     2640.30     2893.63    245.61 o
  -9  11   6     5291.88     6192.22    342.92 o
  -7  11   6     1510.89     1826.91    399.15 o
  -5  11   6        4.93      -68.18     68.18 o
  -3  11   6     4049.88     4579.95    226.37 o
  -1  11   6      316.64      408.92    184.68 o
   1  11   6      249.41       43.71    124.06 o
   3  11   6      503.54      329.19    130.28 o
   5  11   6      794.55      996.27    166.55 o
   7  11   6       36.07      280.19    161.65 o
   9  11   6       76.30      432.61    177.27 o
 -16  12   6     2065.42     2868.14    680.07 o
 -14  12   6     1253.94     1374.51    354.71 o
 -12  12   6      161.96      301.36    182.58 o
 -10  12   6     5100.62     5345.65    443.46 o
  -8  12   6     6534.74     7039.40    534.10 o
  -6  12   6     7686.98     8412.89    399.67 o
  -4  12   6      672.99      706.59    132.99 o
  -2  12   6     2535.42     2326.95    169.07 o
   0  12   6     2949.45     2876.81    266.27 o
   2  12   6     2474.61     2188.56    208.78 o
   4  12   6       43.28       60.27    132.95 o
   6  12   6       25.30       60.73    138.42 o
   8  12   6      198.45      251.14    177.27 o
 -15  13   6        8.08       73.86    265.89 o
 -13  13   6      502.16      652.86    250.09 o
 -11  13   6     1398.15     1794.15    317.79 o
  -9  13   6     3357.54     3136.35    451.23 o
  -7  13   6      153.13      141.82    115.88 o
  -5  13   6     1053.32     1034.25    125.62 o
  -3  13   6     1010.69      931.10    127.83 o
  -1  13   6     1651.37     1200.91    502.62 o
   1  13   6     1219.98      951.09    129.20 o
   3  13   6      422.85      405.56    140.36 o
   5  13   6     1067.20      848.60    162.56 o
   7  13   6      179.45      490.46    169.89 o
 -14  14   6      431.00      517.10    325.03 o
 -12  14   6      288.79        4.35    435.82 o
 -10  14   6      712.77      491.09    169.47 o
  -8  14   6     5725.19     5311.37    506.71 o
  -6  14   6     3039.70     2860.04    152.14 o
  -4  14   6      313.82      531.86    103.42 o
  -2  14   6      247.33      181.78    104.28 o
   0  14   6     1111.32      969.93    406.42 o
   2  14   6     3595.30     3435.44    246.19 o
   4  14   6      804.13      850.38    180.36 o
 -13  15   6       59.03       44.32    324.99 o
 -11  15   6      378.48      577.63    212.44 o
  -9  15   6      245.22      155.99    163.30 o
  -7  15   6        2.45      153.91    155.68 o
  -5  15   6      375.52      240.88     83.59 o
  -3  15   6      572.83      527.54    109.75 o
  -1  15   6       76.81     -106.36    106.36 o
   1  15   6        1.13      -68.14    177.26 o
   3  15   6      352.75       80.44    138.44 o
 -10  16   6       45.28      -10.23    203.48 o
  -8  16   6      968.79      780.00    428.55 o
  -6  16   6     1584.49     1007.42    517.35 o
  -4  16   6      375.85      276.21    104.29 o
  -2  16   6       79.35       49.24    103.41 o
   0  16   6      643.07      422.16    236.41 o
  -5  17   6       10.07       65.90    206.80 o
  -3  17   6      128.98       51.70    114.01 o
 -21   1   7     1169.24     1116.14    207.04 o
 -19   1   7     6091.44     6014.02    351.99 o
 -17   1   7     9535.22     9672.41    540.46 o
 -15   1   7     9733.65    10141.75    344.68 o
 -13   1   7      741.14     1036.12    106.41 o
 -11   1   7    16517.99    16318.77    530.51 o
  -9   1   7    51051.91    51647.22   1193.52 o
  -7   1   7    24658.01    23741.42    542.38 o
  -5   1   7     3266.16     3847.32    177.76 o
  -3   1   7    14261.88    14671.76    348.72 o
  -1   1   7    14557.02    14076.81    352.70 o
   1   1   7     8408.47     8130.79    267.73 o
   3   1   7        1.00     -117.50    117.50 o
   5   1   7    13161.37    13907.80    583.22 o
   7   1   7     4965.49     5623.25    607.12 o
   9   1   7     1408.51     1375.39    280.84 o
  11   1   7       11.27     -243.19    324.98 o
 -22   2   7       57.31      315.02    215.78 o
 -20   2   7        0.60      768.13    310.21 o
 -18   2   7      288.24     1138.26    325.02 o
 -16   2   7       80.04      270.83    155.11 o
 -14   2   7     1370.06     1335.32    117.18 o
 -12   2   7     3376.60     3172.63    125.62 o
 -10   2   7     1557.96     1324.34    102.72 o
  -8   2   7       46.43       36.44    118.18 o
  -6   2   7    10432.64    10920.57    289.59 o
  -4   2   7      316.42       72.32     98.84 o
  -2   2   7     5540.39     6301.02    259.62 o
   0   2   7       17.20     -210.18    210.18 o
   2   2   7      440.28      382.83    113.51 o
   4   2   7     5599.40     5951.63    355.65 o
   6   2   7      657.62      271.59    151.24 o
   8   2   7        3.81       43.70    124.04 o
  10   2   7       11.69       25.47    151.19 o
  12   2   7       75.24      -29.54    590.89 o
 -21   3   7      130.16      205.43    166.15 o
 -19   3   7     5164.97     5957.76    364.29 o
 -17   3   7     6872.07     7697.65    451.51 o
 -15   3   7     1027.72     1222.99    156.77 o
 -13   3   7      222.69      177.28     73.13 o
 -11   3   7     8356.80     8670.40    274.83 o
  -9   3   7    10465.80     9955.87    268.27 o
  -7   3   7    16969.29    15547.68    375.65 o
  -5   3   7      119.07      146.75     77.83 o
  -3   3   7     3121.69     3479.90    151.55 o
  -1   3   7     7948.29     7280.04    231.12 o
   1   3   7     3083.12     3119.75    172.46 o
   3   3   7       47.88      -46.89    119.78 o
   5   3   7     1807.21     1681.25    172.27 o
   7   3   7     1168.31     1234.57    172.21 o
   9   3   7      642.07      699.18    173.96 o
  11   3   7       55.40      206.81    229.80 o
 -22   4   7      616.08      518.83    180.83 o
 -20   4   7      502.40      863.89    273.34 o
 -18   4   7       90.42      649.11    176.66 o
 -16   4   7     4423.04     3953.99    211.88 o
 -14   4   7     1360.76     1363.15    162.61 o
 -12   4   7     2250.28     2038.17    110.94 o
 -10   4   7     2130.45     2439.11    177.52 o
  -8   4   7    13881.62    13986.51    363.93 o
  -6   4   7    23931.19    23516.29    535.12 o
  -4   4   7    19899.42    19467.16    508.59 o
  -2   4   7     2226.93     2234.52    125.54 o
   0   4   7     1936.88     1748.73    177.49 o
   2   4   7     3081.58     3339.23    281.19 o
   4   4   7     6583.52     7192.22    330.09 o
   6   4   7      633.46     1218.50    234.84 o
   8   4   7       20.84      -13.24    151.19 o
  10   4   7      124.65      118.18    546.58 o
 -21   5   7        1.09       47.53    111.83 o
 -19   5   7      263.15      801.31    184.67 o
 -17   5   7     3623.54     9071.36   1442.76 o
 -15   5   7     1635.18     2018.65    495.28 o
 -13   5   7     1417.18     1357.98     88.40 o
 -11   5   7     1658.82     1746.75     88.42 o
  -9   5   7    10659.60    11331.47    297.58 o
  -7   5   7    11752.65    12058.90    767.15 o
  -5   5   7       30.41      -98.33     98.33 o
  -3   5   7       51.87      -77.34     88.33 o
  -1   5   7     5291.89     5680.16    208.86 o
   1   5   7     4377.27     5148.71    245.96 o
   3   5   7       48.31      240.49    127.77 o
   5   5   7      164.79     -138.43    138.43 o
   7   5   7      820.79      483.96    243.83 o
   9   5   7      299.65      354.57    198.48 o
  11   5   7        1.69     -201.29    201.29 o
 -20   6   7      468.84      561.00    134.50 o
 -18   6   7        0.51       29.03    155.10 o
 -16   6   7     6913.24     7147.51    487.90 o
 -14   6   7     5692.72     5726.79    265.05 o
 -12   6   7     4289.45     4309.32    151.56 o
 -10   6   7     1642.40     1395.86    104.38 o
  -8   6   7    27927.75    28723.46    738.99 o
  -6   6   7    61060.87    64965.35   2214.60 o
  -4   6   7    13031.08    12233.64    417.27 o
  -2   6   7     3203.91     3283.05    162.83 o
   0   6   7     8802.83     9201.26    319.14 o
   2   6   7    16391.36    18201.43    689.96 o
   4   6   7     5982.04     6631.45    341.60 o
   6   6   7     1136.20     1673.07    413.83 o
   8   6   7      327.29      150.87    172.13 o
  10   6   7      824.83      487.63    265.98 o
 -21   7   7       66.82      -34.47    258.51 o
 -19   7   7      109.57      197.95     98.33 o
 -17   7   7      139.91      859.91    738.63 o
 -15   7   7        8.61      171.89    113.48 o
 -13   7   7      711.33      661.08     67.26 o
 -11   7   7      949.40     1211.47    125.63 o
  -9   7   7     2403.64     2644.68    109.46 o
  -7   7   7      886.10      810.59    206.92 o
  -5   7   7        2.49      -70.90     70.90 o
  -3   7   7      425.36       71.27    169.92 o
  -1   7   7     1350.04     1446.14    127.87 o
   1   7   7      227.26       73.23    132.96 o
   3   7   7       35.27       44.32    184.65 o
   5   7   7      543.68      446.55    140.76 o
   7   7   7      389.98      350.00    151.21 o
   9   7   7        4.64     -139.43    213.94 o
 -20   8   7      781.63      846.18    265.97 o
 -18   8   7        5.95        7.95     84.89 o
 -16   8   7     3314.39     2787.68    292.83 o
 -14   8   7      675.43      711.58    187.21 o
 -12   8   7     7574.49     8999.69    479.36 o
 -10   8   7      183.65      269.33    134.60 o
  -8   8   7     9579.06     9974.05    467.96 o
  -6   8   7    20285.33    21800.69    800.00 o
  -4   8   7    12016.94    12385.01    381.32 o
  -2   8   7     1517.75     1316.52    125.45 o
   0   8   7     2784.42     2522.05    161.90 o
   2   8   7     8767.16     9107.64    489.70 o
   4   8   7     7554.35     8048.97    462.21 o
   6   8   7     1162.75     1769.53    724.19 o
   8   8   7      248.87      251.15    188.03 o
 -19   9   7      379.34      413.67    295.48 o
 -17   9   7      266.10      576.16    339.79 o
 -15   9   7      228.08       14.77    177.59 o
 -13   9   7     2014.03     1867.10    252.19 o
 -11   9   7        1.35     -113.48    113.48 o
  -9   9   7      224.05      247.02    406.27 o
  -7   9   7     2104.13     2150.51    414.10 o
  -5   9   7     1088.82      957.18    118.98 o
  -3   9   7      411.02      287.68     88.34 o
  -1   9   7      103.82      200.91    206.82 o
   1   9   7      212.38      235.03    258.53 o
   3   9   7      216.64      607.49    172.13 o
   5   9   7       46.13      181.48    147.72 o
   7   9   7       76.95       40.03    161.65 o
   9   9   7      104.98        7.99    188.01 o
 -18  10   7      347.06      517.08    339.80 o
 -16  10   7      357.08      567.09    201.91 o
 -14  10   7     1911.00     1589.29    239.77 o
 -12  10   7     2010.12     2608.22    539.70 o
 -10  10   7      168.97      222.73    177.28 o
  -8  10   7      441.52      767.65    172.15 o
  -6  10   7     5664.17     7015.17    316.27 o
  -4  10   7     3844.63     4429.33    245.37 o
  -2  10   7     2730.58     2703.18    197.92 o
   0  10   7      385.38      162.52    118.20 o
   2  10   7     2138.02     1966.66    251.38 o
   4  10   7     1954.59     1810.89    340.05 o
   6  10   7      124.16       96.02    177.58 o
   8  10   7        0.15      654.95    258.50 o
 -17  11   7     1335.01     1463.20    384.28 o
 -15  11   7      252.65      236.37    198.48 o
 -13  11   7      753.35      911.02    239.64 o
 -11  11   7     2159.55     1608.65    208.34 o
  -9  11   7     1093.62      814.28    162.58 o
  -7  11   7     1172.82     1147.24     92.54 o
  -5  11   7       36.21      173.23    125.56 o
  -3  11   7      631.34      600.29    104.49 o
  -1  11   7     1971.56     2366.50    195.37 o
   1  11   7      269.91      142.26    140.74 o
   3  11   7      228.23      265.92    167.14 o
   5  11   7      253.58      545.27    177.28 o
   7  11   7      150.04       94.62    193.04 o
 -16  12   7       20.00     -295.44    295.44 o
 -14  12   7     1185.44     1550.66    234.96 o
 -12  12   7     2700.76     2699.17    262.85 o
 -10  12   7     2044.32     2192.18    237.63 o
  -8  12   7      202.08       94.55    115.88 o
  -6  12   7     4328.13     4819.89    240.80 o
  -4  12   7      908.08      968.77    118.96 o
  -2  12   7      278.69      276.00     93.71 o
   0  12   7       29.01      -18.99    288.05 o
   2  12   7      250.07       33.92    140.74 o
   4  12   7     1561.82     1455.02    203.61 o
   6  12   7       12.32      -35.82    208.12 o
 -15  13   7      232.44      171.28    166.16 o
 -13  13   7     1142.99     1316.53    262.66 o
 -11  13   7     2804.81     3731.29    351.69 o
  -9  13   7     5052.51     5416.42    507.02 o
  -7  13   7      959.80      815.68    133.00 o
  -5  13   7     1429.99     1194.65    107.00 o
  -3  13   7     2714.77     2768.52    212.77 o
  -1  13   7     1549.60     1634.86    154.01 o
   1  13   7      688.80      676.41    354.63 o
   3  13   7        3.05       27.43    169.87 o
   5  13   7     1160.05      962.72    443.36 o
 -14  14   7      477.38      886.47    282.07 o
 -12  14   7     1053.37     1743.21    276.77 o
 -10  14   7      395.60      463.68    203.51 o
  -8  14   7        0.15     -151.19    151.19 o
  -6  14   7      223.74      329.32    258.53 o
  -4  14   7      518.04      465.28    162.53 o
  -2  14   7        0.09      -98.33     98.33 o
   0  14   7       22.65       93.01    133.90 o
   2  14   7      376.04      223.65    144.84 o
   4  14   7      314.40      268.31    159.66 o
 -11  15   7     1641.87     1291.74    266.37 o
  -9  15   7     1504.73     1472.91    244.12 o
  -7  15   7      729.09      688.57    214.26 o
  -5  15   7       83.31      -11.56    192.04 o
  -3  15   7      834.98      758.37    121.28 o
  -1  15   7     1253.33      971.29    144.01 o
   1  15   7      682.37      538.01    176.70 o
 -10  16   7      176.67       -2.35    229.10 o
  -8  16   7       88.89       62.12    203.49 o
  -6  16   7        0.54       78.08     70.50 o
  -4  16   7       49.17      -42.97    221.58 o
  -2  16   7       68.08      101.88    140.33 o
 -22   0   8      632.49      546.69    206.86 o
 -20   0   8     4044.46     4187.88    429.15 o
 -18   0   8       35.23        0.00    192.04 o
 -16   0   8     1362.19     1123.46    162.61 o
 -14   0   8     4114.42     3938.76    222.11 o
 -12   0   8     9993.21    10258.12    341.94 o
 -10   0   8     3708.87     3391.53    192.53 o
  -8   0   8      147.09      118.19     73.87 o
  -6   0   8    66305.51    73074.81   2278.26 o
  -4   0   8    53137.74    55204.91   1764.47 o
  -2   0   8    18686.18    20499.49    748.16 o
   0   0   8      628.02      797.99    177.33 o
   2   0   8     1372.06     1744.45    192.19 o
   4   0   8    21834.79    26236.08   1314.79 o
   6   0   8     5963.20     6518.13    518.49 o
   8   0   8      161.63      265.91    206.82 o
  10   0   8      307.46      177.28    251.15 o
 -21   1   8        2.12      134.47    138.65 o
 -19   1   8       87.61      384.61    145.12 o
 -17   1   8      105.34      339.77    184.66 o
 -15   1   8      252.94      326.88    177.29 o
 -13   1   8     1192.73     1181.23     98.89 o
 -11   1   8     2161.11     1745.59     94.14 o
  -9   1   8      468.62      331.09     77.84 o
  -7   1   8     4039.50     4445.15    167.63 o
  -5   1   8     6908.79     7027.38    236.06 o
  -3   1   8      601.34      470.26    102.94 o
  -1   1   8      189.58       29.55    125.36 o
   1   1   8       88.46      -63.59    273.29 o
   3   1   8     1562.28     1378.65    203.66 o
   5   1   8      409.59      648.85    302.88 o
   7   1   8      168.99      388.23    130.26 o
   9   1   8       29.64       99.01    193.03 o
 -22   2   8      590.85      321.36    187.19 o
 -20   2   8     3584.15     3767.78    285.20 o
 -18   2   8     3554.62     3776.72    347.73 o
 -16   2   8      889.32      853.89    125.62 o
 -14   2   8     4257.58     4442.52    166.56 o
 -12   2   8    11254.07    11199.01    283.45 o
 -10   2   8      458.12      369.41     67.31 o
  -8   2   8        8.21     -110.79    110.79 o
  -6   2   8    19928.15    21248.70    487.19 o
  -4   2   8    17196.42    16405.68    390.83 o
  -2   2   8     7559.76     7173.52    230.26 o
   0   2   8      142.69       36.93    110.80 o
   2   2   8     3624.15     4357.56    265.52 o
   4   2   8     8651.29     9426.76    455.60 o
   6   2   8      993.07     1185.36    177.65 o
   8   2   8      201.74      510.49    230.72 o
  10   2   8       87.02     -213.94    213.94 o
 -21   3   8       14.48      150.18    140.62 o
 -19   3   8     1155.12     1268.37    288.20 o
 -17   3   8     2897.50     2575.19    273.52 o
 -15   3   8    11878.54    12000.96    446.69 o
 -13   3   8      897.59     1060.12    162.58 o
 -11   3   8       76.59       40.29     56.74 o
  -9   3   8     3814.66     3806.35    136.15 o
  -7   3   8    10323.46     9619.21    278.69 o
  -5   3   8     7747.25     8179.84    527.30 o
  -3   3   8     2080.66     1856.12    119.95 o
  -1   3   8      469.37      544.83    117.12 o
   1   3   8     1273.14     1605.30    146.34 o
   3   3   8      812.43     1239.66    166.22 o
   5   3   8        6.13      -44.32    138.42 o
   7   3   8      193.22       41.46    155.69 o
   9   3   8      127.34       90.28    184.57 o
 -22   4   8      156.93      290.31    119.79 o
 -20   4   8     2148.78     2737.59    436.17 o
 -18   4   8     2183.61     2226.65    672.80 o
 -16   4   8        4.12      -54.59    111.83 o
 -14   4   8      344.33      488.62    136.45 o
 -12   4   8     2797.46     3193.63    119.98 o
 -10   4   8    14496.16    15034.41    358.01 o
  -8   4   8        0.58     -118.17    118.17 o
  -6   4   8     5057.54     5421.45    193.70 o
  -4   4   8    14820.30    16174.42    738.55 o
  -2   4   8     5587.00     6148.21    241.11 o
   0   4   8     1295.30     1527.81    332.62 o
   2   4   8      893.20      900.43    161.73 o
   4   4   8     4294.37     4591.04    292.54 o
   6   4   8     1584.55     1660.40    198.60 o
   8   4   8      272.38       13.34    243.76 o
  10   4   8       63.09      -90.79    487.48 o
 -21   5   8        2.52       89.72    127.32 o
 -19   5   8     2910.70     2917.21    220.47 o
 -17   5   8    13648.08    13625.67    698.98 o
 -15   5   8     7336.86     7935.43    882.27 o
 -13   5   8     1301.51     1362.37    177.39 o
 -11   5   8     1196.78     1147.59    118.26 o
  -9   5   8    23834.32    26689.34    730.09 o
  -7   5   8    27611.06    29663.08    879.83 o
  -5   5   8     4680.85     4941.87    311.17 o
  -3   5   8     1600.57     1675.40    119.90 o
  -1   5   8    10164.64    10899.93    366.02 o
   1   5   8     7101.29     7504.32    325.09 o
   3   5   8     1253.26     1376.46    193.15 o
   5   5   8      188.68     -110.80    156.69 o
   7   5   8     1275.85     1270.38    219.47 o
   9   5   8      580.50      448.94    421.09 o
 -20   6   8      478.53      891.54    229.27 o
 -18   6   8     1519.57     1902.79    205.93 o
 -16   6   8      803.50     1018.40    117.54 o
 -14   6   8      341.01        0.00    206.84 o
 -12   6   8     2171.35     2293.46    170.08 o
 -10   6   8     5472.15     5850.54    193.66 o
  -8   6   8      472.10      347.67     88.35 o
  -6   6   8      102.41      -81.63     81.63 o
  -4   6   8       82.81      -98.82     98.82 o
  -2   6   8      552.73      589.34    134.63 o
   0   6   8     1757.99     1542.72    166.31 o
   2   6   8       33.61      -38.41     98.33 o
   4   6   8       86.37      147.72    199.43 o
   6   6   8      140.17       72.22    236.36 o
   8   6   8       20.39      339.03    212.41 o
 -21   7   8       87.22       48.01    110.79 o
 -19   7   8     2190.04     1690.05    317.89 o
 -17   7   8     7694.26     8118.78    644.83 o
 -15   7   8     4108.20     4135.48    322.83 o
 -13   7   8     1085.62     1122.05    133.02 o
 -11   7   8     3052.90     3373.77    125.56 o
  -9   7   8    30716.18    33532.63    871.62 o
  -7   7   8    11527.15    12498.05    434.54 o
  -5   7   8     1259.91     1411.97    119.87 o
  -3   7   8      113.05      353.41    131.04 o
  -1   7   8     3055.41     3084.91    266.34 o
   1   7   8     6550.68     6771.71    320.16 o
   3   7   8     1091.30     1362.24    234.97 o
   5   7   8      106.44      226.96    177.27 o
   7   7   8     1394.58     1390.48    203.60 o
   9   7   8     1309.36     1019.78    413.82 o
 -20   8   8       77.69      187.82    251.13 o
 -18   8   8      125.84      233.84    177.27 o
 -16   8   8       72.11       81.46    182.57 o
 -14   8   8      670.18      667.55    169.48 o
 -12   8   8      215.18      264.51     70.08 o
 -10   8   8      809.04      656.07     67.32 o
  -8   8   8      904.05      896.28    110.84 o
  -6   8   8     1287.63     1121.52    124.13 o
  -4   8   8     1518.25     1115.65    130.36 o
  -2   8   8      169.85      256.58     98.83 o
   0   8   8      133.31      206.82    104.46 o
   2   8   8      475.65      513.05    149.07 o
   4   8   8      106.41      258.32    183.08 o
   6   8   8        0.67       87.49    206.80 o
   8   8   8      172.40      -33.57    226.97 o
 -19   9   8      486.85       73.87    310.27 o
 -17   9   8     2674.02     2470.51    364.22 o
 -15   9   8     3167.56     3287.76    377.23 o
 -13   9   8      680.96      641.73    147.77 o
 -11   9   8       30.54       56.98    141.81 o
  -9   9   8     8450.46     8334.87    291.54 o
  -7   9   8    20126.97    22708.02    955.58 o
  -5   9   8     3208.12     3036.00    187.47 o
  -3   9   8        6.75      -98.82     98.82 o
  -1   9   8     2887.33     2853.82    281.08 o
   1   9   8     5061.59     5247.35    318.20 o
   3   9   8     1607.28     1607.56    208.27 o
   5   9   8       89.37      -17.97    193.03 o
   7   9   8      755.19      609.34    218.67 o
 -18  10   8        0.42     -324.98    324.98 o
 -16  10   8       22.83       48.01    332.37 o
 -14  10   8      446.54      258.99    176.68 o
 -12  10   8      305.11      177.29    369.35 o
 -10  10   8      545.88      509.76    169.92 o
  -8  10   8       93.61      140.34    265.90 o
  -6  10   8     2196.79     2111.66    138.57 o
  -4  10   8     3327.59     2986.97    206.14 o
  -2  10   8      782.04      766.32    398.99 o
   0  10   8      802.76      541.55    138.70 o
   2  10   8      240.53      350.75    161.67 o
   4  10   8      770.14      716.67    229.87 o
   6  10   8      293.84      435.82    406.27 o
 -17  11   8     1156.34     1398.43    273.25 o
 -15  11   8     2478.37     2537.71    336.82 o
 -13  11   8      850.55      975.46    517.21 o
 -11  11   8        0.10     -106.97    151.19 o
  -9  11   8     2124.38     2514.26    295.74 o
  -7  11   8     2400.39     2335.00    172.27 o
  -5  11   8     1855.54     1749.96    180.47 o
  -3  11   8       28.09      -39.39    118.18 o
  -1  11   8     1266.45     1028.09    163.34 o
   1  11   8      733.68      605.84    177.63 o
   3  11   8      662.48      818.08    204.98 o
   5  11   8       36.04      317.97    208.12 o
 -16  12   8      207.63      -15.78    229.10 o
 -14  12   8     1301.04     1599.17    273.43 o
 -12  12   8     2190.21     2303.57    287.38 o
 -10  12   8        6.66     -160.45    376.68 o
  -8  12   8      680.91      724.04    198.52 o
  -6  12   8     3218.03     3290.22    198.48 o
  -4  12   8     2409.90     2316.07    216.02 o
  -2  12   8     1187.62      738.24    163.33 o
   0  12   8      238.22      132.96    146.25 o
   2  12   8      539.75      488.97    406.31 o
   4  12   8     1045.89      837.42    218.70 o
 -15  13   8      576.15      700.67    280.73 o
 -13  13   8      301.12      353.79    199.44 o
 -11  13   8        0.05       99.93    184.65 o
  -9  13   8      294.95      277.74    199.44 o
  -7  13   8     3256.24     3599.13    547.35 o
  -5  13   8      250.32      241.30    105.71 o
  -3  13   8      179.69      223.44    114.01 o
  -1  13   8      296.57      230.70    131.05 o
   1  13   8      386.95      422.20    140.35 o
   3  13   8      591.64      397.79    201.93 o
 -14  14   8      988.10      834.87    347.27 o
 -12  14   8     1068.32      571.22    252.04 o
 -10  14   8       88.86      174.04    169.88 o
  -8  14   8        0.32       -7.82    173.91 o
  -6  14   8     3730.30     3393.99    223.60 o
  -4  14   8     2701.88     2796.61    230.46 o
  -2  14   8      668.52      777.14    229.03 o
   0  14   8        3.70     -131.03    131.03 o
   2  14   8      143.11      414.45    280.68 o
 -11  15   8       20.24      261.18    243.97 o
  -9  15   8       97.58      517.03    183.08 o
  -7  15   8       42.69      184.65    288.05 o
  -5  15   8        6.57       21.59    107.99 o
  -3  15   8       81.32       51.98    127.33 o
  -1  15   8      148.04      375.99    142.38 o
  -6  16   8      150.62       -4.55     84.90 o
 -21   1   9      677.01      876.39    166.19 o
 -19   1   9      829.61      812.23    136.47 o
 -17   1   9     4837.48     5037.68    223.47 o
 -15   1   9    13264.08    14099.13    435.73 o
 -13   1   9    14338.69    14682.69    464.65 o
 -11   1   9        1.52      -44.32     73.12 o
  -9   1   9    10779.72    10792.79    293.99 o
  -7   1   9    40400.60    43494.59   1045.33 o
  -5   1   9    34049.91    35715.53    833.01 o
  -3   1   9     1071.17      907.82    130.34 o
  -1   1   9     1107.76     1166.93    354.75 o
   1   1   9     5392.62     5988.02    314.28 o
   3   1   9     7716.94     8388.72    458.17 o
   5   1   9     1114.98     1432.39    224.51 o
   7   1   9      540.01      370.16    195.23 o
   9   1   9      642.20      538.48    273.35 o
 -22   2   9        1.96       25.20    177.26 o
 -20   2   9      202.88      135.91    147.50 o
 -18   2   9      152.85       95.41    124.05 o
 -16   2   9     2845.29     2710.91    140.93 o
 -14   2   9     3438.39     3391.19    325.60 o
 -12   2   9        3.00       73.86     73.12 o
 -10   2   9      281.81      184.19     77.83 o
  -8   2   9     3114.77     3191.26    146.53 o
  -6   2   9      100.04      -60.94    114.01 o
  -4   2   9      459.74      479.89    119.81 o
  -2   2   9     1354.34     1409.81    138.53 o
   0   2   9     1773.38     2023.93    354.88 o
   2   2   9      833.81      612.79    135.85 o
   4   2   9        2.15     -151.19    151.19 o
   6   2   9      919.74      686.45    199.50 o
   8   2   9      148.23      265.91    191.15 o
 -21   3   9     1145.78      899.01    229.07 o
 -19   3   9        4.44     -111.83    111.83 o
 -17   3   9     5241.47     5201.10    261.17 o
 -15   3   9    11309.80    12011.74    403.63 o
 -13   3   9     4401.13     4576.01    178.02 o
 -11   3   9     1483.03     1629.61    110.89 o
  -9   3   9     4177.87     4088.10    157.10 o
  -7   3   9    16177.24    17247.12    940.38 o
  -5   3   9    14377.43    14440.49    411.50 o
  -3   3   9     3747.25     3394.94    199.88 o
  -1   3   9      383.48      300.23    130.28 o
   1   3   9     2146.01     2305.55    465.84 o
   3   3   9     2983.01     3362.85    235.19 o
   5   3   9      174.96      263.72    140.73 o
   7   3   9       40.47     -203.48    203.48 o
   9   3   9      217.33       29.55    265.91 o
 -22   4   9       29.19      136.28    192.03 o
 -20   4   9     1567.17     1182.30    177.38 o
 -18   4   9     5014.54     4844.03    319.81 o
 -16   4   9     1621.04     1712.43    149.99 o
 -14   4   9      669.00      627.53    280.76 o
 -12   4   9     1516.14     1563.78    109.40 o
 -10   4   9     6714.32     7029.73    230.02 o
  -8   4   9      324.12      231.18     88.34 o
  -6   4   9      342.89      147.75    155.14 o
  -4   4   9     4127.04     4802.16    219.16 o
  -2   4   9     4348.96     4286.44    245.92 o
   0   4   9     1312.64     1340.36    172.23 o
   2   4   9      243.09      398.89    156.70 o
   4   4   9      579.85      635.87    184.70 o
   6   4   9     1594.42     1379.38    240.41 o
   8   4   9      232.41      371.69    255.56 o
 -21   5   9      881.40      789.90    134.53 o
 -19   5   9      341.78      127.06    147.51 o
 -17   5   9       10.67     -125.56    125.56 o
 -15   5   9     1499.59     1749.88    125.66 o
 -13   5   9     2826.10     3187.25    169.68 o
 -11   5   9     3905.77     3680.33    170.60 o
  -9   5   9       29.44        2.46     73.86 o
  -7   5   9     6627.45     7302.76    256.78 o
  -5   5   9     7827.32     8552.05    304.25 o
  -3   5   9      838.39      490.99    140.79 o
  -1   5   9      441.35      497.85    206.85 o
   1   5   9     1033.38      977.50    140.79 o
   3   5   9     1602.12     1418.58    428.71 o
   5   5   9      127.62       96.23    251.13 o
   7   5   9        4.75      387.58    216.38 o
 -20   6   9     3248.67     3512.34    245.60 o
 -18   6   9     2824.23     2914.54    332.78 o
 -16   6   9     2880.71     2777.96    414.18 o
 -14   6   9     2181.71     1959.40    125.70 o
 -12   6   9     1708.65     1672.29    109.40 o
 -10   6   9    12839.52    13751.39    429.84 o
  -8   6   9     1202.92     1170.78    114.98 o
  -6   6   9     2226.16     2450.48    170.60 o
  -4   6   9    14837.75    16310.42    582.86 o
  -2   6   9     5443.21     5490.75    271.78 o
   0   6   9     2891.40     2814.05    191.62 o
   2   6   9      496.76      752.38    184.69 o
   4   6   9     2697.44     2829.79    261.45 o
   6   6   9     1945.04     2258.59    273.50 o
   8   6   9      691.56      853.41    325.07 o
 -21   7   9      300.01      232.11    251.15 o
 -19   7   9      573.48      397.18     97.62 o
 -17   7   9        5.59      -91.69    140.33 o
 -15   7   9        2.05      -14.77     92.49 o
 -13   7   9       76.86      -73.75     73.75 o
 -11   7   9     1354.43     1373.45     96.09 o
  -9   7   9       31.92      -39.39     77.82 o
  -7   7   9      418.35      505.13    206.85 o
  -5   7   9      118.81      180.38     98.82 o
  -3   7   9       11.59      -30.83    119.78 o
  -1   7   9      236.75      132.96    155.12 o
   1   7   9      284.90      347.68    214.22 o
   3   7   9       90.56       14.77    162.50 o
   5   7   9       25.16       97.75    173.91 o
   7   7   9       52.42      151.20    176.65 o
 -20   8   9     1667.75     1577.27    199.55 o
 -18   8   9     3920.90     4030.85    263.32 o
 -16   8   9     1475.36     1843.53    111.13 o
 -14   8   9      379.29      132.97     81.48 o
 -12   8   9       83.22       81.92     56.74 o
 -10   8   9    10147.98    10461.46    340.19 o
  -8   8   9     2144.21     1997.02    125.70 o
  -6   8   9      304.76      233.28     98.83 o
  -4   8   9     8246.06     8299.74    363.52 o
  -2   8   9     5306.01     5255.66    305.65 o
   0   8   9     3202.76     3513.08    273.55 o
   2   8   9        1.58      100.35    151.19 o
   4   8   9      889.15      973.15    251.22 o
   6   8   9     1676.71     1795.72    273.31 o
 -19   9   9      122.68      123.72    190.01 o
 -17   9   9      640.17      490.84    213.99 o
 -15   9   9      152.84       44.85    136.43 o
 -13   9   9      103.06      118.18    138.66 o
 -11   9   9     1085.17     1009.00    106.98 o
  -9   9   9       35.85      -73.75     73.75 o
  -7   9   9     1171.12      926.37    125.64 o
  -5   9   9     1678.15     1573.98    167.27 o
  -3   9   9     1085.26     1168.23    151.27 o
  -1   9   9      134.90      189.23    109.31 o
   1   9   9       75.11      198.99    173.92 o
   3   9   9      196.39      302.59    149.05 o
   5   9   9      133.42      296.86    218.62 o
 -18  10   9     2282.19     2245.93    305.11 o
 -16  10   9     2048.18     2125.48    303.09 o
 -14  10   9        1.23     -177.57    177.57 o
 -12  10   9     2075.05     1734.12    235.07 o
 -10  10   9     3199.20     3460.94    211.72 o
  -8  10   9     1819.57     2092.10    155.24 o
  -6  10   9       29.10       52.76    100.64 o
  -4  10   9      999.55      904.75    162.57 o
  -2  10   9     2230.55     2143.58    295.74 o
   0  10   9     1933.40     1760.98    340.05 o
   2  10   9       19.43      -38.78    166.15 o
   4  10   9      508.29      308.67    191.38 o
 -17  11   9     2012.71     1720.59    251.45 o
 -15  11   9     2650.81     2345.89    334.62 o
 -13  11   9      816.04      801.65    205.86 o
 -11  11   9      426.14      548.04    166.18 o
  -9  11   9     2166.35     2609.11    510.14 o
  -7  11   9     2270.60     2093.48    184.75 o
  -5  11   9     1744.67     1701.18    202.04 o
  -3  11   9      411.92      317.04    124.07 o
  -1  11   9       54.51      193.47    161.65 o
   1  11   9      767.25      747.61    191.40 o
   3  11   9      626.53      828.08    209.44 o
 -16  12   9     1370.62     1263.15    250.67 o
 -14  12   9      332.02      138.65    201.91 o
 -12  12   9      938.38     1083.01    230.79 o
 -10  12   9     2832.44     3298.06    377.15 o
  -8  12   9     4569.41     4503.75    392.26 o
  -6  12   9      208.14      135.07    110.80 o
  -4  12   9      851.76      772.65    155.69 o
  -2  12   9      881.06      595.29    188.07 o
   0  12   9      240.06       63.03    155.65 o
   2  12   9      176.25     -187.16    187.16 o
 -15  13   9     2034.57     2443.99    360.54 o
 -13  13   9      962.51      913.80    255.85 o
 -11  13   9      254.64      113.86    480.13 o
  -9  13   9     1532.52     1856.79    665.17 o
  -7  13   9     4333.87     4362.17    397.88 o
  -5  13   9     2657.13     2212.66    266.20 o
  -3  13   9        5.48      213.48    159.64 o
  -1  13   9      491.98      552.04    172.14 o
   1  13   9      691.46      494.42    198.76 o
 -12  14   9      287.18      596.81    172.09 o
 -10  14   9      717.17      567.00    443.28 o
  -8  14   9      204.94      116.90     71.17 o
  -6  14   9        0.03      152.01    142.38 o
  -4  14   9      194.16      367.74    273.30 o
  -2  14   9      216.93       96.79    138.66 o
  -9  15   9      645.77      913.40    218.67 o
  -7  15   9     1246.44     1243.72    266.02 o
  -5  15   9      924.08      810.67    258.60 o
 -22   0  10       71.01     -132.95    206.81 o
 -20   0  10     1454.48     1389.42    221.72 o
 -18   0  10    12676.84    12838.86    802.43 o
 -16   0  10     7833.60     8690.60    533.89 o
 -14   0  10     1643.82     1197.58    133.06 o
 -12   0  10       69.88      177.27    132.95 o
 -10   0  10     6905.80     7505.60    356.00 o
  -8   0  10    13890.00    13720.56    566.10 o
  -6   0  10     3895.67     3375.95    266.52 o
  -4   0  10     5679.56     5231.85    340.89 o
  -2   0  10    10356.93    12078.66    638.85 o
   0   0  10     2855.62     2722.04    266.29 o
   2   0  10      345.46      797.81    236.39 o
   4   0  10       70.70       14.77    206.81 o
   6   0  10     1901.21     1552.27    340.02 o
 -21   1  10        0.23     -206.80    206.80 o
 -19   1  10       41.76      175.92    109.31 o
 -17   1  10      849.11      623.11    155.17 o
 -15   1  10      795.29      802.90    110.83 o
 -13   1  10       49.54        0.00    192.04 o
 -11   1  10      850.99      894.49    162.57 o
  -9   1  10      585.24      574.13    102.93 o
  -7   1  10      435.08      447.22    106.38 o
  -5   1  10     2686.08     2599.29    181.08 o
  -3   1  10      420.44      552.77    127.80 o
  -1   1  10       24.04      149.65    119.78 o
   1   1  10       31.24      245.68    191.15 o
   3   1  10       66.01      108.33    177.27 o
   5   1  10      536.01      356.16    195.23 o
   7   1  10      194.15      287.25    234.86 o
 -22   2  10      225.13      -24.62    152.56 o
 -20   2  10      840.87      767.82    122.95 o
 -18   2  10     6566.84     6721.87    352.08 o
 -16   2  10     7096.43     8232.62    578.15 o
 -14   2  10     8149.30     8544.36    306.16 o
 -12   2  10      743.87      726.45     88.36 o
 -10   2  10     5586.78     6041.16    227.71 o
  -8   2  10     6870.56     7149.56    261.59 o
  -6   2  10     5590.17     5629.56    235.63 o
  -4   2  10      850.01      642.89    192.13 o
  -2   2  10     3308.17     3684.98    244.41 o
   0   2  10     5335.28     6075.83    518.43 o
   2   2  10     1354.35     1299.08    166.25 o
   4   2  10      133.88       76.63    273.29 o
   6   2  10     1829.46     1901.23    275.68 o
 -21   3  10      632.92      641.74    177.31 o
 -19   3  10       62.29       20.14    109.31 o
 -17   3  10        3.76      196.38     88.32 o
 -15   3  10      760.03      755.11     94.04 o
 -13   3  10     3310.77     3605.72    170.53 o
 -11   3  10     3603.60     3590.07    161.98 o
  -9   3  10       38.38       89.41     98.82 o
  -7   3  10       13.30      -55.98     95.57 o
  -5   3  10     5417.36     5114.23    227.67 o
  -3   3  10     3449.15     3871.37    251.60 o
  -1   3  10     2130.13     1825.02    193.24 o
   1   3  10       72.27      274.00    161.65 o
   3   3  10      357.15      554.03    199.45 o
   5   3  10      860.82      911.36    198.78 o
   7   3  10       43.89      -81.25    205.79 o
 -22   4  10      502.47      309.42    180.82 o
 -20   4  10        0.55       62.25    169.87 o
 -18   4  10     2833.76     2717.78    303.21 o
 -16   4  10     9983.09    10781.17    481.25 o
 -14   4  10     1119.49     1076.56    109.37 o
 -12   4  10      529.70      502.10     81.64 o
 -10   4  10     4272.59     4132.21    178.00 o
  -8   4  10    10259.73    11429.33    357.25 o
  -6   4  10     4046.49     4160.10    219.86 o
  -4   4  10      166.34      122.32    130.26 o
  -2   4  10     1678.24     1598.42    288.31 o
   0   4  10     2156.31     2015.18    191.54 o
   2   4  10     1133.39      743.87    187.24 o
   4   4  10        1.74     -182.57    182.57 o
   6   4  10      239.37      177.28    354.56 o
 -21   5  10      586.72      496.75    149.07 o
 -19   5  10      383.82      422.20    131.05 o
 -17   5  10      998.34      923.08    109.35 o
 -15   5  10    13302.01    14260.02    564.30 o
 -13   5  10     7605.87     7816.36    293.63 o
 -11   5  10     2169.56     1986.67    130.41 o
  -9   5  10     1378.46     1493.71    155.80 o
  -7   5  10    18014.86    20494.46    680.46 o
  -5   5  10    22884.79    26620.78    908.57 o
  -3   5  10     7315.53     8108.60    396.81 o
  -1   5  10      205.87      313.80    149.05 o
   1   5  10     1904.61     2116.90    218.80 o
   3   5  10     2003.39     2154.53    239.77 o
   5   5  10     1052.72     1126.55    369.46 o
 -20   6  10      126.88      230.28    146.59 o
 -18   6  10      320.52      416.09    108.00 o
 -16   6  10     1079.02     1330.29    114.96 o
 -14   6  10      405.94      441.90    118.20 o
 -12   6  10      890.11      759.67     88.67 o
 -10   6  10      725.93      671.00    109.34 o
  -8   6  10     2157.71     2417.97    151.36 o
  -6   6  10      449.16      229.98    147.75 o
  -4   6  10       21.24      173.29    131.03 o
  -2   6  10       18.03      -55.06    113.48 o
   0   6  10      434.20      622.07    295.50 o
   2   6  10      575.49      412.29    169.92 o
   4   6  10        0.90      -22.16    198.46 o
   6   6  10       74.36      499.16    222.94 o
 -21   7  10      706.38      556.02    117.53 o
 -19   7  10       85.76      166.38    169.88 o
 -17   7  10      330.33      132.96    354.57 o
 -15   7  10     5330.17     5017.48    270.46 o
 -13   7  10     2124.88     2205.38    130.39 o
 -11   7  10     3398.95     3783.11    193.36 o
  -9   7  10      153.34      -28.68     88.64 o
  -7   7  10     9542.00     9896.21    543.51 o
  -5   7  10     6528.96     6520.53    329.01 o
  -3   7  10     2157.68     1724.80    177.45 o
  -1   7  10      513.20      616.49    135.82 o
   1   7  10      565.05      714.79    180.83 o
   3   7  10     2048.36     1879.28    266.43 o
   5   7  10      958.41     1217.71    233.54 o
 -20   8  10       61.91      129.26    132.95 o
 -18   8  10        0.06      254.81     84.08 o
 -16   8  10       12.97      -67.53    118.17 o
 -14   8  10       48.86      135.41    206.81 o
 -12   8  10      569.13      514.90     77.84 o
 -10   8  10      166.05       94.72    103.41 o
  -8   8  10      502.45      416.77     94.03 o
  -6   8  10      181.16      223.81    102.90 o
  -4   8  10      443.31      332.44    135.82 o
  -2   8  10      393.60      388.89    243.78 o
   0   8  10       80.85      137.17    145.12 o
   2   8  10       37.61      683.64    332.37 o
   4   8  10       26.85     -110.38    258.51 o
 -19   9  10      805.08     1114.35    254.55 o
 -17   9  10        2.73      155.10    195.18 o
 -15   9  10     2397.71     2026.45    309.01 o
 -13   9  10     3437.91     3804.08    369.88 o
 -11   9  10     2914.17     2874.64    192.30 o
  -9   9  10      227.80      407.74    140.35 o
  -7   9  10     2980.69     2646.05    182.83 o
  -5   9  10     9511.47    10751.70    576.05 o
  -3   9  10     2867.69     2890.06    193.28 o
  -1   9  10      331.03      151.59    119.80 o
   1   9  10      451.17      394.57    173.94 o
   3   9  10     1642.26     1671.85    227.11 o
 -18  10  10      747.16      543.24    254.21 o
 -16  10  10     1196.22     1215.92    261.26 o
 -14  10  10      653.85      880.41    218.67 o
 -12  10  10        0.82       46.78    184.65 o
 -10  10  10      342.80      329.32     79.29 o
  -8  10  10      731.34      804.76    119.82 o
  -6  10  10      629.57      439.68    273.36 o
  -4  10  10       89.49      199.43    114.90 o
  -2  10  10      110.31      114.49    120.21 o
   0  10  10      222.14      532.29    166.16 o
   2  10  10      307.56      459.98    191.36 o
 -17  11  10      310.20      319.48    250.06 o
 -15  11  10       82.87      -72.12    163.28 o
 -13  11  10     1109.32      698.63    295.58 o
 -11  11  10     2323.37     2576.28    243.98 o
  -9  11  10      417.54      374.29    105.72 o
  -7  11  10       83.57       77.14     92.28 o
  -5  11  10     2001.29     1545.41    273.52 o
  -3  11  10     1266.06      992.25    167.22 o
  -1  11  10      451.31      888.94    201.92 o
   1  11  10      109.19       51.14    203.49 o
 -16  12  10     1141.61     1052.04    554.19 o
 -14  12  10       81.07       47.91    188.00 o
 -12  12  10      640.90      229.62    183.12 o
 -10  12  10     1763.78     2067.11    152.04 o
  -8  12  10      941.14      695.21    302.94 o
  -6  12  10       32.12      -39.73    199.42 o
  -4  12  10      233.15      -80.06    221.60 o
  -2  12  10      788.59      687.58    376.80 o
   0  12  10      695.34      897.98    398.95 o
 -13  13  10      798.79      849.65    271.66 o
 -11  13  10      568.81      287.17    317.67 o
  -9  13  10      185.86      221.12    161.66 o
  -7  13  10       86.34      -82.83    136.43 o
  -5  13  10     1667.20     1481.13    310.42 o
  -3  13  10      232.43      479.53    191.36 o
  -1  13  10       24.70       69.31    201.88 o
 -12  14  10      579.19      233.45    233.51 o
 -10  14  10     1121.53      864.53    261.25 o
  -8  14  10     1017.02     1019.21    266.00 o
  -6  14  10      408.73      433.53    140.35 o
  -4  14  10      803.52      344.95    138.69 o
 -21   1  11      430.51      205.61    124.06 o
 -19   1  11     2260.06     2051.05    473.17 o
 -17   1  11       18.11       13.90    110.79 o
 -15   1  11      364.81      440.77    120.22 o
 -13   1  11     5470.54     5163.27    259.26 o
 -11   1  11     9438.38     9919.15    349.63 o
  -9   1  11      566.09      444.28    109.34 o
  -7   1  11      331.47      470.40    124.06 o
  -5   1  11    12713.88    13549.16    562.01 o
  -3   1  11    10683.82    11661.99    883.81 o
  -1   1  11     2450.57     2368.86    295.79 o
   1   1  11        0.09      193.13    169.87 o
   3   1  11      486.87      731.27    354.60 o
   5   1  11     2085.03     1993.02    260.72 o
 -22   2  11      177.73      -53.18    147.50 o
 -20   2  11       22.04      241.27    127.32 o
 -18   2  11      320.36      155.13     96.03 o
 -16   2  11      358.35      421.07    104.47 o
 -14   2  11     3151.33     3229.71    170.50 o
 -12   2  11     2972.76     2947.72    199.74 o
 -10   2  11       52.15      132.95     95.57 o
  -8   2  11      463.79      398.94    114.93 o
  -6   2  11     3134.29     3516.22    296.96 o
  -4   2  11     2357.26     1740.00    235.14 o
  -2   2  11      165.74      288.07    156.69 o
   0   2  11       23.76      294.70    201.95 o
   2   2  11      216.37       92.33    332.40 o
   4   2  11      309.71       76.11    228.99 o
 -21   3  11      449.61      493.14    361.97 o
 -19   3  11     3783.58     3861.84    303.32 o
 -17   3  11     2889.22     2753.24    177.81 o
 -15   3  11      321.89      114.72     88.34 o
 -13   3  11     4351.46     4099.20    209.86 o
 -11   3  11     4134.38     4663.73    318.30 o
  -9   3  11     2876.88     3089.29    187.44 o
  -7   3  11      511.86      576.26    156.72 o
  -5   3  11     4900.20     5791.15    314.17 o
  -3   3  11     6168.89     6697.14    807.59 o
  -1   3  11     1978.09     2209.30    203.68 o
   1   3  11       64.87        0.00    138.65 o
   3   3  11      484.05      583.60    177.60 o
   5   3  11      976.10      922.58    266.30 o
 -22   4  11      270.55       23.12    119.79 o
 -20   4  11       19.55     -105.70    105.70 o
 -18   4  11     2680.59     2676.36    193.26 o
 -16   4  11    10972.42    11705.16    562.49 o
 -14   4  11     8657.98     8651.20    335.69 o
 -12   4  11      375.78      258.91    109.32 o
 -10   4  11      452.87      494.27    102.92 o
  -8   4  11     6417.56     7233.55    320.38 o
  -6   4  11     2493.08     2681.49    384.57 o
  -4   4  11      628.30     1128.91    265.98 o
  -2   4  11      141.45      150.09    127.78 o
   0   4  11     1595.00     1227.14    188.15 o
   2   4  11      732.06      426.55    236.42 o
   4   4  11      113.10      460.47    213.94 o
 -21   5  11      265.98      151.43    413.65 o
 -19   5  11     1586.47     1495.07    199.55 o
 -17   5  11      780.06      777.10    113.52 o
 -15   5  11      638.68      393.62    110.82 o
 -13   5  11      208.72      251.15     94.02 o
 -11   5  11      973.46     1428.25    192.13 o
  -9   5  11     6671.05     7019.64    318.08 o
  -7   5  11      566.09      369.40    114.93 o
  -5   5  11      956.59      902.00    214.29 o
  -3   5  11     2238.60     2147.38    251.40 o
  -1   5  11      623.20      619.44    125.30 o
   1   5  11      429.89      515.88    187.18 o
   3   5  11       85.92      113.41    258.51 o
   5   5  11      387.91      229.74    435.83 o
 -20   6  11       99.90      140.34    155.11 o
 -18   6  11     4063.27     4319.74    277.79 o
 -16   6  11     7370.64     8282.24    629.91 o
 -14   6  11     5660.68     6283.12    407.32 o
 -12   6  11      419.71      330.64     96.04 o
 -10   6  11      463.48      417.40     92.30 o
  -8   6  11     8927.75     9666.25    428.67 o
  -6   6  11     5474.47     5402.80    314.22 o
  -4   6  11      155.24      241.61    221.59 o
  -2   6  11     1214.18     1670.69    354.72 o
   0   6  11     1611.36     1786.46    198.60 o
   2   6  11     1689.16     1452.28    212.87 o
   4   6  11      127.79      385.73    187.15 o
 -19   7  11      360.32      206.83    199.45 o
 -17   7  11     1030.73      879.45    113.53 o
 -15   7  11       29.49        7.39     83.56 o
 -13   7  11        4.94      -67.29    140.33 o
 -11   7  11       58.97       69.24     81.62 o
  -9   7  11     1159.41     1042.05    125.41 o
  -7   7  11      133.90       52.76    199.43 o
  -5   7  11       33.35      -97.78    109.30 o
  -3   7  11       59.54      109.09    125.27 o
  -1   7  11       23.60      177.26    177.26 o
   1   7  11        0.01       22.59    243.73 o
   3   7  11       12.83        2.71    251.94 o
 -20   8  11        9.54       42.61     97.03 o
 -18   8  11     1604.91     1436.33    288.24 o
 -16   8  11     5637.79     5622.17    328.71 o
 -14   8  11     2176.80     2645.47    161.81 o
 -12   8  11       74.99      362.74     92.28 o
 -10   8  11       69.64      132.95    132.95 o
  -8   8  11     7190.40     7808.69    518.79 o
  -6   8  11     5408.99     5722.81    496.12 o
  -4   8  11      572.12      718.71    413.72 o
  -2   8  11      305.85       98.49    332.41 o
   0   8  11     1010.44     1085.14    227.06 o
   2   8  11      950.86     1372.93    251.22 o
 -19   9  11        2.12      -90.27    230.70 o
 -17   9  11       59.64      -80.32    134.48 o
 -15   9  11      170.68      -10.11     89.32 o
 -13   9  11       19.20      -37.42     77.82 o
 -11   9  11       32.04      -44.32     83.56 o
  -9   9  11      794.99      602.37    157.21 o
  -7   9  11       18.34      -49.85    155.10 o
  -5   9  11       96.03      102.82    169.88 o
  -3   9  11      468.48      317.09    134.61 o
  -1   9  11       91.42      208.15    288.06 o
   1   9  11      113.73      285.98    502.26 o
 -18  10  11      690.46      541.16    310.29 o
 -16  10  11     2474.53     2222.13    351.61 o
 -14  10  11     3826.06     4252.58    499.25 o
 -12  10  11      502.43      387.46    111.08 o
 -10  10  11      429.65      441.13    120.17 o
  -8  10  11     2508.82     2154.96    203.71 o
  -6  10  11     2290.20     1969.41    177.75 o
  -4  10  11      635.30      428.50    221.64 o
  -2  10  11       35.62      -72.91    159.64 o
   0  10  11      670.15      640.15    191.39 o
 -15  11  11      662.91      387.41    428.50 o
 -13  11  11     1822.57     1342.01    283.92 o
 -11  11  11      879.69     1006.30    109.34 o
  -9  11  11        1.85      -59.09    155.10 o
  -7  11  11      587.85      454.26    339.84 o
  -5  11  11     1169.27     1574.28    188.11 o
  -3  11  11      826.20      881.01    188.06 o
  -1  11  11      330.18      543.04    169.90 o
 -14  12  11     1635.94     1799.39    339.57 o
 -12  12  11      636.34      588.27    220.11 o
 -10  12  11       41.08      -40.10    531.79 o
  -8  12  11      651.49      393.67    145.16 o
  -6  12  11     1924.05     1842.99    510.03 o
  -4  12  11      348.47        5.44    197.66 o
  -2  12  11      162.86      131.06    302.84 o
 -13  13  11     1294.22      693.49    295.59 o
 -11  13  11     1026.90     1146.91    308.13 o
  -9  13  11        0.84      137.23    199.42 o
  -7  13  11       67.53      -50.23    155.64 o
  -5  13  11     1636.15     1558.35    226.75 o
 -22   0  12     1757.64     1596.47    251.30 o
 -20   0  12      340.96      398.89    177.29 o
 -18   0  12     1697.54      946.11    266.09 o
 -16   0  12    14204.60    16313.18   1055.82 o
 -14   0  12     9251.82    10565.54    682.60 o
 -12   0  12     3291.77     3403.21    251.54 o
 -10   0  12       85.38      -88.63    103.41 o
  -8   0  12     4244.91     4648.54    384.91 o
  -6   0  12    10647.79    12282.33    787.14 o
  -4   0  12     7168.49     7901.06    607.77 o
  -2   0  12       14.96     -192.03    236.35 o
   0   0  12      890.85      487.66    221.66 o
   2   0  12      818.62      812.72    310.31 o
   4   0  12      600.28      384.16    369.38 o
 -21   1  12        5.22     -109.18    132.95 o
 -19   1  12      163.58      125.57    104.46 o
 -17   1  12      410.08      434.24    119.80 o
 -15   1  12        5.35     -102.89    102.89 o
 -13   1  12      126.76      258.52    114.90 o
 -11   1  12      117.70      151.75    109.31 o
  -9   1  12      100.05      237.45    169.88 o
  -7   1  12      163.56      695.61    147.50 o
  -5   1  12        0.55      -96.48    166.15 o
  -3   1  12      232.90      189.86    140.74 o
  -1   1  12      171.27      197.73    214.21 o
   1   1  12       30.58     -288.05    288.05 o
   3   1  12       69.15      124.17    324.99 o
 -22   2  12      949.19      897.22    243.83 o
 -20   2  12     1219.68     1018.02    155.72 o
 -18   2  12      247.43       -0.78    155.12 o
 -16   2  12     2437.99     2570.57    458.45 o
 -14   2  12     8484.26     9535.16    430.65 o
 -12   2  12    10431.63    11589.20    503.04 o
 -10   2  12     1031.48      978.47    155.72 o
  -8   2  12     1630.66     1709.73    325.25 o
  -6   2  12     5391.33     5852.76    429.54 o
  -4   2  12     5544.85     6472.68    339.30 o
  -2   2  12      199.46      171.74    325.01 o
   0   2  12      206.04      257.86    170.23 o
   2   2  12     1072.53     1340.43    230.80 o
   4   2  12      753.08     1061.87    239.63 o
 -21   3  12        3.57       71.17    113.48 o
 -19   3  12      623.20      385.47    199.47 o
 -17   3  12      631.33      379.46    155.15 o
 -15   3  12      600.78      543.90    199.47 o
 -13   3  12      645.32      653.05    114.93 o
 -11   3  12      927.84      809.41    177.34 o
  -9   3  12     1972.08     2428.51    310.52 o
  -7   3  12      548.19      739.21    182.62 o
  -5   3  12        2.27      145.17    310.21 o
  -3   3  12     1399.81     1462.51    214.33 o
  -1   3  12     1120.08     1123.78    295.58 o
   1   3  12      518.92      731.36    219.40 o
   3   3  12        3.23      345.53    302.82 o
 -20   4  12      707.67      760.29    184.70 o
 -18   4  12       43.09      106.92    109.30 o
 -16   4  12     3287.30     3602.84    525.19 o
 -14   4  12     9574.33    10280.92    509.03 o
 -12   4  12     2008.27     2179.09    172.28 o
 -10   4  12      539.07      361.04    119.81 o
  -8   4  12      798.85      655.90    109.35 o
  -6   4  12     4745.48     5328.32    316.11 o
  -4   4  12     2970.72     3262.55    245.64 o
  -2   4  12      326.96      292.14    159.66 o
   0   4  12       48.09     -136.86    173.91 o
   2   4  12      541.36      647.01    222.99 o
 -21   5  12       14.14      -37.75    174.47 o
 -19   5  12     1546.41     1394.15    172.22 o
 -17   5  12     2802.08     2849.62    384.54 o
 -15   5  12      618.16      494.85    214.25 o
 -13   5  12     4112.96     4163.22    233.91 o
 -11   5  12     2296.26     2314.38    177.77 o
  -9   5  12     3648.42     3635.89    254.59 o
  -7   5  12      108.29      418.39    161.66 o
  -5   5  12      734.49     1045.25    465.47 o
  -3   5  12     3170.05     3655.52    310.66 o
  -1   5  12     1792.87     1867.46    212.58 o
   1   5  12      496.66      587.20    198.75 o
   3   5  12       51.33     -172.11    172.11 o
 -20   6  12      546.29      587.00    250.09 o
 -18   6  12      287.46      199.12    104.28 o
 -16   6  12       53.53      111.71    110.79 o
 -14   6  12      255.52      276.81     98.83 o
 -12   6  12      345.32      269.22     92.29 o
 -10   6  12     1505.28     1342.37    170.34 o
  -8   6  12       20.77      194.50    124.04 o
  -6   6  12      991.90      803.56    141.87 o
  -4   6  12      290.87      580.34    413.66 o
  -2   6  12       20.60      217.64    169.88 o
   0   6  12       10.54      -34.13    151.19 o
   2   6  12       56.94      138.49    201.95 o
 -19   7  12     1500.78     1515.49    310.40 o
 -17   7  12     1483.87     1383.25    155.73 o
 -15   7  12      700.74      810.37    295.53 o
 -13   7  12     1455.02     1461.07    145.21 o
 -11   7  12      247.74       72.31     98.83 o
  -9   7  12     4675.32     5159.16    421.91 o
  -7   7  12      150.20      257.91    184.66 o
  -5   7  12     1391.84     1393.00    174.02 o
  -3   7  12     2935.94     2421.88    261.47 o
  -1   7  12     1047.07     1301.88    458.13 o
   1   7  12      467.58      840.45    214.23 o
 -18   8  12       88.64      174.21    155.11 o
 -16   8  12       44.96      -85.35    103.40 o
 -14   8  12       51.74       31.88    125.56 o
 -12   8  12      205.30       44.32     94.02 o
 -10   8  12      298.76      234.97    125.58 o
  -8   8  12       64.82      125.56    199.42 o
  -6   8  12        3.11       44.32    114.90 o
  -4   8  12        0.10     -188.22    339.75 o
  -2   8  12       94.06       13.95    174.48 o
   0   8  12       51.86      266.22    229.53 o
 -17   9  12     2222.84     2127.29    189.64 o
 -15   9  12     1294.08     1240.14    130.32 o
 -13   9  12      247.05       60.65     89.33 o
 -11   9  12      835.26      598.47    134.64 o
  -9   9  12     2184.95     2127.97    221.45 o
  -7   9  12      836.36      760.95    161.71 o
  -5   9  12       40.18       18.60    140.33 o
  -3   9  12     1697.60     1502.49    362.16 o
  -1   9  12     1077.77     1111.80    399.01 o
 -16  10  12     1191.21      848.68    244.08 o
 -14  10  12     1673.66     1594.40    140.82 o
 -12  10  12      349.43      266.80    110.80 o
 -10  10  12       39.84       24.88     98.82 o
  -8  10  12      244.78      274.54    124.05 o
  -6  10  12      677.23      340.32    243.80 o
  -4  10  12      611.91      793.65    177.61 o
  -2  10  12       84.38      134.29    161.01 o
 -15  11  12     1119.87      897.04    339.90 o
 -13  11  12       75.11       26.59     77.82 o
 -11  11  12      761.52      946.21    158.60 o
  -9  11  12     2451.71     2532.13    317.92 o
  -7  11  12     1101.31     1279.68    172.19 o
  -5  11  12        8.48      481.63    210.18 o
  -3  11  12      510.18      376.19    201.92 o
 -12  12  12      761.56      696.93    125.67 o
 -10  12  12       13.94       25.51    135.47 o
  -8  12  12      720.41      589.07    155.68 o
  -6  12  12      865.21      696.11    183.13 o
 -21   1  13      162.40      182.37    192.04 o
 -19   1  13      476.69      290.57    138.45 o
 -17   1  13     5258.08     5279.72    324.05 o
 -15   1  13     2508.81     2705.16    203.72 o
 -13   1  13     1378.47     1124.63    280.85 o
 -11   1  13      401.89      306.91    109.33 o
  -9   1  13     2859.07     2841.32    230.11 o
  -7   1  13     1583.28     1377.06    332.61 o
  -5   1  13      679.68      417.49    280.75 o
  -3   1  13     1028.26      547.23    182.65 o
  -1   1  13     1836.75     1760.51    260.71 o
   1   1  13      838.29      827.50    250.77 o
 -20   2  13      120.21       56.63    140.63 o
 -18   2  13       29.33      102.70    109.30 o
 -16   2  13      371.03      428.45    288.10 o
 -14   2  13      286.69      162.51    132.96 o
 -12   2  13     1338.89     1443.27    156.78 o
 -10   2  13     1627.63     1716.90    198.61 o
  -8   2  13      126.90      277.40    177.27 o
  -6   2  13        1.49      -13.19    145.12 o
  -4   2  13      934.83     1159.72    193.11 o
  -2   2  13      574.61      698.78    317.67 o
   0   2  13      100.45       13.64    134.59 o
 -21   3  13      371.48      232.44    169.90 o
 -19   3  13       69.48      -75.97    129.13 o
 -17   3  13     4087.44     3917.42    262.53 o
 -15   3  13     6322.42     7516.45    387.16 o
 -13   3  13      994.80     1088.96    184.73 o
 -11   3  13      662.75      489.53    155.73 o
  -9   3  13     2662.23     3062.34    288.41 o
  -7   3  13     3725.53     3760.12    277.13 o
  -5   3  13      418.93      655.29    280.72 o
  -3   3  13      339.77      231.01    221.61 o
  -1   3  13      915.58      586.93    180.85 o
   1   3  13      770.63      531.95    240.31 o
 -20   4  13      470.54      356.98    376.75 o
 -18   4  13      375.27        6.02    391.51 o
 -16   4  13      473.19      378.36    132.97 o
 -14   4  13     7239.92     7560.25    432.54 o
 -12   4  13     5368.06     5542.77    349.73 o
 -10   4  13     1635.09     1447.99    172.24 o
  -8   4  13      262.62      392.07    134.60 o
  -6   4  13     2117.07     2338.33    254.38 o
  -4   4  13     2335.67     2625.31    260.77 o
  -2   4  13      963.07      505.82    182.64 o
   0   4  13       97.20       -3.61    234.85 o
 -19   5  13      213.07      251.14    118.18 o
 -17   5  13     1111.84     1113.86    215.88 o
 -15   5  13     1436.29     1280.45    258.67 o
 -13   5  13      727.01      634.89    134.63 o
 -11   5  13      228.07      192.05    170.24 o
  -9   5  13      387.02      237.67    119.80 o
  -7   5  13     2731.35     2827.78    261.45 o
  -5   5  13      803.18      849.11    188.08 o
  -3   5  13       98.65      334.97    193.03 o
  -1   5  13      261.22      239.33    236.37 o
 -20   6  13      680.34      978.23    174.22 o
 -18   6  13        0.44       20.14    184.65 o
 -16   6  13     1556.84     1290.95    135.88 o
 -14   6  13     4228.88     4164.17    277.81 o
 -12   6  13     3273.89     3056.41    231.03 o
 -10   6  13     1033.93     1147.05    151.26 o
  -8   6  13        8.01      222.10    145.12 o
  -6   6  13     3791.35     3873.19    281.91 o
  -4   6  13     3297.40     3786.47    308.44 o
  -2   6  13      679.18      759.62    362.01 o
   0   6  13        3.31     -218.60    218.60 o
 -19   7  13       15.45      -77.19    133.37 o
 -17   7  13      221.73      308.12    109.31 o
 -15   7  13      542.02      497.76    169.91 o
 -13   7  13       28.31       41.85    124.04 o
 -11   7  13        0.01      132.95    147.72 o
  -9   7  13        0.85       96.02    125.34 o
  -7   7  13      304.72       27.64    169.90 o
  -5   7  13       33.97       35.35    145.12 o
  -3   7  13        9.33       48.47    166.15 o
  -1   7  13       13.88     -153.91    153.91 o
 -18   8  13      205.00      181.16    118.18 o
 -16   8  13      304.74       69.98    155.12 o
 -14   8  13     3637.83     3491.32    259.03 o
 -12   8  13     1276.77     1344.70    288.21 o
 -10   8  13      854.55      691.57    145.17 o
  -8   8  13      340.99      339.80    127.79 o
  -6   8  13     1540.94     1246.03    177.68 o
  -4   8  13     2094.29     1876.95    265.20 o
  -2   8  13      515.96      546.67    229.84 o
 -17   9  13       91.53       80.86     98.82 o
 -15   9  13       57.64       28.20    177.26 o
 -13   9  13        4.33      -36.93    114.90 o
 -11   9  13       51.54      -16.11    113.48 o
  -9   9  13      121.05       41.28    163.29 o
  -7   9  13      158.03       62.50    134.60 o
  -5   9  13       48.77      -16.88    177.26 o
  -3   9  13        0.82      434.06    203.48 o
 -14  10  13      923.03      956.44    153.19 o
 -12  10  13     2502.08     2812.51    547.11 o
 -10  10  13     1370.65     1772.22    221.70 o
  -8  10  13        0.10     -116.06    169.87 o
  -6  10  13      601.01      660.88    182.61 o
 -13  11  13       27.46       21.49    135.47 o
 -11  11  13      400.94      403.28    140.74 o
  -9  11  13      613.46      676.73    145.15 o
  -7  11  13      279.36       22.36    183.09 o
 -20   0  14      697.46      709.24    310.29 o
 -18   0  14      972.23      931.00    206.89 o
 -16   0  14      187.50      118.18    177.27 o
 -14   0  14     2848.69     2410.86    295.81 o
 -12   0  14     3899.02     3832.64    414.34 o
 -10   0  14     2649.84     2647.32    325.37 o
  -8   0  14      551.56      177.30    221.63 o
  -6   0  14       64.07      -14.77    236.35 o
  -4   0  14     2211.27     2084.77    384.43 o
  -2   0  14     2701.43     2513.97    369.70 o
 -19   1  14       62.27      -51.70    109.31 o
 -17   1  14      193.31      141.40    147.73 o
 -15   1  14      517.24      403.61    206.85 o
 -13   1  14        3.20      175.41    124.04 o
 -11   1  14        3.14     1100.94    642.57 o
  -9   1  14        0.46       89.62    317.59 o
  -7   1  14       89.57       99.27    130.26 o
  -5   1  14      391.11      265.94    197.67 o
  -3   1  14      159.41      161.30    193.04 o
  -1   1  14       10.93     -243.73    243.73 o
 -20   2  14      504.44      279.14    145.15 o
 -18   2  14     1975.29     2397.46    275.37 o
 -16   2  14       80.02       -1.41    125.56 o
 -14   2  14      216.03      485.81    155.12 o
 -12   2  14     2783.74     2299.32    362.36 o
 -10   2  14     4672.48     5357.59    414.48 o
  -8   2  14      596.27      449.84    177.31 o
  -6   2  14      274.30      293.47    188.02 o
  -4   2  14     1793.52     2076.16    265.17 o
  -2   2  14     1488.93     1881.63    458.20 o
 -19   3  14      138.96      181.91    165.33 o
 -17   3  14      745.54      462.18    134.63 o
 -15   3  14     1261.79     1115.26    151.27 o
 -13   3  14     2148.30     2167.38    224.60 o
 -11   3  14     1452.24     1281.62    251.28 o
  -9   3  14       81.57       44.32    146.24 o
  -7   3  14     1015.57      825.24    187.23 o
  -5   3  14      407.85      678.60    187.18 o
  -3   3  14      124.35      258.70    213.95 o
  -1   3  14       33.39       34.26    245.30 o
 -20   4  14      190.39      137.33    140.73 o
 -18   4  14     1585.16     1206.10    155.74 o
 -16   4  14     1140.79     1074.40    354.69 o
 -14   4  14       75.16       28.26    119.78 o
 -12   4  14     2785.01     2660.33    275.81 o
 -10   4  14      771.48      684.66    151.24 o
  -8   4  14     1456.60     1443.13    208.25 o
  -6   4  14       11.32     -127.32    127.32 o
  -4   4  14      777.46      589.62    212.48 o
  -2   4  14     1185.57     1048.79    450.75 o
 -19   5  14       14.60       59.09    122.91 o
 -17   5  14     1825.91     1807.10    188.16 o
 -15   5  14     4588.13     4635.33    343.46 o
 -13   5  14     2534.49     2233.39    229.33 o
 -11   5  14       53.45     -113.63    134.59 o
  -9   5  14      289.07      134.35    166.17 o
  -7   5  14     1958.92     2054.99    224.58 o
  -5   5  14      809.46      941.76    193.09 o
  -3   5  14       64.43      450.55    219.35 o
 -18   6  14      725.65      675.08    146.28 o
 -16   6  14      472.50      344.95    119.80 o
 -14   6  14        8.36      157.94    131.03 o
 -12   6  14      224.64       96.03    125.35 o
 -10   6  14      179.32      214.73    145.13 o
  -8   6  14      865.70      861.70    176.71 o
  -6   6  14        0.98      -88.63    177.57 o
  -4   6  14      206.51      242.05    201.90 o
 -17   7  14     1469.26     1257.23    172.21 o
 -15   7  14     3257.46     3351.56    258.98 o
 -13   7  14     2086.80     1923.64    203.66 o
 -11   7  14        3.96       -7.39    125.34 o
  -9   7  14        2.98       -7.39    135.79 o
  -7   7  14     2246.39     1966.25    244.19 o
  -5   7  14      763.67      786.91    218.67 o
 -16   8  14       93.61      138.02    147.72 o
 -14   8  14       73.66      156.48    162.49 o
 -12   8  14       93.17       11.56    119.78 o
 -10   8  14        1.83       12.66    145.12 o
  -8   8  14       21.45      116.75    161.65 o
  -6   8  14       22.02      110.35    173.91 o
 -13   9  14     1573.82     1227.29    193.15 o
 -11   9  14        9.25       -8.15    151.19 o
  -9   9  14       91.93       65.65    138.42 o
  -7   9  14     1247.98      713.62    221.69 o
 -19   1  15      580.28      466.61    192.08 o
 -17   1  15      233.58      273.30    146.25 o
 -15   1  15     3644.43     3675.76    382.55 o
 -13   1  15     2677.54     2405.64    256.04 o
 -11   1  15     1819.04     1362.19    224.56 o
  -9   1  15        4.30       61.33    413.61 o
  -7   1  15      700.26      679.70    208.18 o
  -5   1  15     1079.61      874.01    202.03 o
 -18   2  15      200.68      107.24    140.73 o
 -16   2  15      183.64      564.32    155.65 o
 -14   2  15       28.55      459.67    176.65 o
 -12   2  15        3.97        0.00    134.59 o
 -10   2  15      108.49     -130.26    130.26 o
  -8   2  15      337.88      376.73    156.70 o
  -6   2  15       33.22       33.14    193.03 o
  -4   2  15       18.73      205.46    226.96 o
 -19   3  15      702.08      699.15    199.47 o
 -17   3  15        5.88      118.17    146.23 o
 -15   3  15     1817.63     1483.47    199.57 o
 -13   3  15     5860.58     6216.37    592.33 o
 -11   3  15     2314.75     2433.43    250.93 o
  -9   3  15      120.93      190.70    170.23 o
  -7   3  15      554.78      516.29    245.06 o
  -5   3  15     1422.92     1444.49    517.31 o
 -18   4  15      392.71      500.14    173.94 o
 -16   4  15     1145.49      908.00    161.72 o
 -14   4  15      200.24      432.50    258.53 o
 -12   4  15      957.11      936.82    214.28 o
 -10   4  15     1606.24     1346.59    188.14 o
  -8   4  15     1282.64     1320.40    197.74 o
  -6   4  15       25.34     -151.66    152.54 o
 -17   5  15       27.37      109.90    206.81 o
 -15   5  15      352.57      457.48    151.21 o
 -13   5  15      848.04     1012.74    221.65 o
 -11   5  15      348.18      310.25    146.25 o
  -9   5  15      245.26      457.97    188.03 o
  -7   5  15       19.87      174.93    236.35 o
  -5   5  15      829.51      279.35    218.68 o
 -16   6  15      406.90      447.05    140.74 o
 -14   6  15        0.12     -109.00    149.04 o
 -12   6  15     1038.25      636.48    280.78 o
 -10   6  15      708.55      564.09    176.70 o
  -8   6  15     1158.93     1413.88    480.30 o
  -6   6  15      110.56      -51.70    180.31 o
 -15   7  15        0.01      294.38    192.03 o
 -13   7  15       57.16      215.67    199.42 o
 -11   7  15       43.22      -20.19    152.54 o
  -9   7  15        7.89     -154.43    170.22 o
 -16   0  16     1899.59     1847.87    369.57 o
 -14   0  16      714.39      295.52    265.97 o
 -12   0  16        7.95      369.29    236.35 o
 -10   0  16      419.78      517.10    310.26 o
  -8   0  16     1144.51     1123.16    369.46 o
 -17   1  16       18.43      234.08    125.26 o
 -15   1  16       14.08      184.89    221.58 o
 -13   1  16      220.94      180.65    182.58 o
 -11   1  16      158.10     -104.67    214.20 o
  -9   1  16      132.47       79.40    166.15 o
  -7   1  16       17.06      414.39    265.89 o
 -16   2  16     1853.66     1897.20    244.15 o
 -14   2  16      640.33      598.61    193.07 o
 -12   2  16      233.93      278.00    273.30 o
 -10   2  16      215.97      133.38    180.80 o
  -8   2  16      907.81     1002.50    376.81 o
 -15   3  16      526.00      689.07    243.78 o
 -13   3  16      647.32      322.29    199.47 o
 -11   3  16      723.49      811.38    182.62 o
  -9   3  16      633.30      500.59    465.43 o
 -14   4  16     1556.74     1613.97    221.71 o
 -12   4  16      128.47      199.43    184.66 o
 -10   4  16      535.24      603.75    180.82 o
 
